# Supplementary material for: 2,2′-{[2-(Pyridin-2-yl)-1,3-diazinane-1,3-diyl]bis(methylene)}diphenol
Source: Acta Crystallogr Sect E Struct Rep Online. 2012 Aug 23;68(Pt 9):o2744. doi: 10.1107/S1600536812035477 (PMC3435756; doi:10.1107/S1600536812035477)
Supplement: Supplementary file 1 [file e-68-o2744-sup1.cif]

##############################################################################
#                                                                            #
# This CIF contains the data in a paper accepted for publication in          #
# Acta Crystallographica Section E. It conforms to the requirements of       #
# Notes for Authors for Acta Crystallographica Section E, and has been       #
# peer reviewed under the auspices of the IUCr Commission on Journals.       #
#                                                                            #
# Full details of the Crystallographic Information File format               #
# are given in the paper "The Crystallographic Information File (CIF):       #
# a New Standard Archive File for Crystallography" by S. R. Hall, F. H.      #
# Allen and I. D. Brown [Acta Cryst. (1991), A47, 655-685].                  #
#                                                                            #
# The current version of the core CIF dictionary is obtainable from          #
# ftp://ftp.iucr.org/pub/cif_core.dic.                                       #
#                                                                            #
# Software is freely available for graphical display of the structure(s)     #
# in this CIF. For information consult the CIF software page                 #
# http://www.iucr.org/resources/cif/software.                                #
#                                                                            #
# This file may be used for bona fide research purposes within the           #
# scientific community so long as proper attribution is given to the journal # 
# article from which it was obtained.                                        #
#                                                                            #
##############################################################################
data_global
_audit_creation_method     'SHELXL97 and manual editing'
_journal_date_recd_electronic     2012-07-25
_journal_date_accepted     2012-08-10
_journal_name_full     'Acta Crystallographica, Section E'
_journal_year     2012
_journal_volume     68
_journal_issue      9
_journal_page_first     o2744
_journal_page_last     o2744
_journal_paper_category     QO
_journal_paper_doi     10.1107/S1600536812035477
_journal_coeditor_code     LR2078
_publ_contact_author_name     'Adailton J. Bortoluzzi'
_publ_contact_author_address
;
    Depto. de Qu\'imica
    Universidade Federal de Santa Catarina
    88040 - 900 Florian\'opolis, SC
    Brazil
;
_publ_contact_author_email     adailton.bortoluzzi@ufsc.br
_publ_contact_author_fax     '55(48)37216888'
_publ_contact_author_phone     '55(48)37216826'
_publ_section_title
;
2,2'-{[2-(Pyridin-2-yl)-1,3-diazinane-1,3-diyl]bis(methylene)}diphenol
;
loop_
    _publ_author_name
    _publ_author_address
    'Bortoluzzi, Adailton J.'
;    Depto. de Qu\'imica
     Universidade Federal de Santa Catarina
     88040-900 - Florian\'opolis, SC
     Brazil
;
    'Terra, Geovana G.'
;    Depto. de Qu\'imica
     Universidade Federal de Santa Catarina
     88040-900 - Florian\'opolis, SC
     Brazil
;
data_I
_audit_creation_method     SHELXL-97
_chemical_name_systematic
;
2,2'-{[2-(Pyridin-2-yl)-1,3-diazinane-1,3-diyl]bis(methylene)}diphenol
;
_chemical_name_common
;
2-(2-Pyridyl)-1,3-bis(2-hydroxybenzyl)hexahydropyrimidine
;
_chemical_formula_moiety     'C23 H25 N3 O2'
_chemical_formula_sum     'C23 H25 N3 O2'
_chemical_formula_iupac     'C23 H25 N3 O2'
_chemical_formula_weight     375.46
_chemical_melting_point     ?
_symmetry_cell_setting     monoclinic
_symmetry_space_group_name_H-M     'P 21/n'
_symmetry_space_group_name_Hall     '-P 2yn'
loop_
    _symmetry_equiv_pos_as_xyz
    'x, y, z'
    '-x+1/2, y+1/2, -z+1/2'
    '-x, -y, -z'
    'x-1/2, -y-1/2, z-1/2'
_cell_length_a     18.7615(16)
_cell_length_b     6.2105(11)
_cell_length_c     19.0407(12)
_cell_angle_alpha     90.00
_cell_angle_beta     114.594(8)
_cell_angle_gamma     90.00
_cell_volume     2017.3(4)
_cell_formula_units_Z     4
_cell_measurement_reflns_used     25
_cell_measurement_theta_min     5.49
_cell_measurement_theta_max     17.35
_cell_measurement_temperature     293(2)
_exptl_crystal_description     Block
_exptl_crystal_colour     colorless
_exptl_crystal_size_max     0.50
_exptl_crystal_size_mid     0.50
_exptl_crystal_size_min     0.40
_exptl_crystal_density_diffrn     1.236
_exptl_crystal_density_meas     ?
_exptl_crystal_density_method     'not measured'
_exptl_crystal_F_000     800
_exptl_absorpt_coefficient_mu     0.080
_exptl_absorpt_correction_type     none
_exptl_absorpt_process_details     ?
_exptl_absorpt_correction_T_min     ?
_exptl_absorpt_correction_T_max     ?
_exptl_special_details     ?
_diffrn_ambient_temperature     293(2)
_diffrn_radiation_type     MoK\a
_diffrn_radiation_wavelength     0.71073
_diffrn_radiation_source     'fine-focus sealed tube'
_diffrn_radiation_monochromator     graphite
_diffrn_measurement_device_type     'Enraf--Nonius CAD-4 diffractometer'
_diffrn_measurement_method     \w--2\q
_diffrn_detector_area_resol_mean     ?
_diffrn_reflns_number     3711
_diffrn_reflns_av_R_equivalents     0.0794
_diffrn_reflns_av_sigmaI/netI     0.0641
_diffrn_reflns_theta_min     1.28
_diffrn_reflns_theta_max     25.08
_diffrn_reflns_theta_full     25.08
_diffrn_measured_fraction_theta_max     0.999
_diffrn_measured_fraction_theta_full     0.999
_diffrn_reflns_limit_h_min     -20
_diffrn_reflns_limit_h_max     22
_diffrn_reflns_limit_k_min     -7
_diffrn_reflns_limit_k_max     0
_diffrn_reflns_limit_l_min     -22
_diffrn_reflns_limit_l_max     0
_diffrn_standards_number     3
_diffrn_standards_interval_count     200
_diffrn_standards_interval_time     ?
_diffrn_standards_decay_%     1
_refine_special_details
;
;
_reflns_number_total     3595
_reflns_number_gt     2038
_reflns_threshold_expression     >2\s(I)
_refine_ls_structure_factor_coef     Fsqd
_refine_ls_matrix_type     full
_refine_ls_R_factor_all     0.1234
_refine_ls_R_factor_gt     0.0515
_refine_ls_wR_factor_gt     0.1225
_refine_ls_wR_factor_ref     0.1461
_refine_ls_goodness_of_fit_ref     1.008
_refine_ls_restrained_S_all     1.008
_refine_ls_number_reflns     3595
_refine_ls_number_parameters     253
_refine_ls_number_restraints     0
_refine_ls_hydrogen_treatment     constr
_refine_ls_weighting_scheme     calc
_refine_ls_weighting_details
         'calc w=1/[\s^2^(Fo^2^)+(0.0711P)^2^+0.2051P] where P=(Fo^2^+2Fc^2^)/3'
_atom_sites_solution_hydrogens     geom
_atom_sites_solution_primary     direct
_atom_sites_solution_secondary     difmap
_refine_ls_shift/su_max     0.000
_refine_ls_shift/su_mean     0.000
_refine_diff_density_max     0.166
_refine_diff_density_min     -0.215
_refine_ls_extinction_method     none
_refine_ls_extinction_coef     ?
loop_
    _atom_type_symbol
    _atom_type_description
    _atom_type_scat_dispersion_real
    _atom_type_scat_dispersion_imag
    _atom_type_scat_source
    'C' 'C' 0.0033 0.0016
                         'International Tables Vol C Tables 4.2.6.8 and 6.1.1.4'
    'H' 'H' 0.0000 0.0000
                         'International Tables Vol C Tables 4.2.6.8 and 6.1.1.4'
    'N' 'N' 0.0061 0.0033
                         'International Tables Vol C Tables 4.2.6.8 and 6.1.1.4'
    'O' 'O' 0.0106 0.0060
                         'International Tables Vol C Tables 4.2.6.8 and 6.1.1.4'
_computing_data_collection     'CAD-4 Software (Enraf--Nonius, 1989)'
_computing_cell_refinement
;
SET4 in CAD-4 Software  (Enraf--Nonius, 1989)
;
_computing_data_reduction     'HELENA (Spek, 1996)'
_computing_structure_solution     'SIR97 (Altomare <i>et al.</i>, 1999)'
_computing_structure_refinement     'SHELXL97 (Sheldrick, 2008)'
_computing_molecular_graphics
;
PLATON (Spek, 2009)
;
_computing_publication_material
;
SHELXL97 (Sheldrick, 2008)
;
loop_
    _atom_site_type_symbol
    _atom_site_label
    _atom_site_fract_x
    _atom_site_fract_y
    _atom_site_fract_z
    _atom_site_U_iso_or_equiv
    _atom_site_adp_type
    _atom_site_calc_flag
    _atom_site_refinement_flags
    _atom_site_occupancy
    _atom_site_symmetry_multiplicity
    _atom_site_disorder_assembly
    _atom_site_disorder_group
    N N1 0.65802(10) 0.2353(3) -0.10455(10) 0.0445(5) Uani d . 1 1 . .
    C C2 0.57867(13) 0.1394(4) -0.14032(13) 0.0545(7) Uani d . 1 1 . .
    H H2A 0.5828 -0.0130 -0.1492 0.065 Uiso calc R 1 1 . .
    H H2B 0.5488 0.2073 -0.1898 0.065 Uiso calc R 1 1 . .
    C C3 0.53699(14) 0.1696(5) -0.08857(14) 0.0636(8) Uani d . 1 1 . .
    H H3A 0.5285 0.3218 -0.0835 0.076 Uiso calc R 1 1 . .
    H H3B 0.4863 0.0989 -0.1109 0.076 Uiso calc R 1 1 . .
    C C4 0.58552(14) 0.0754(5) -0.01042(14) 0.0631(8) Uani d . 1 1 . .
    H H4A 0.5594 0.0982 0.0235 0.076 Uiso calc R 1 1 . .
    H H4B 0.5914 -0.0784 -0.0151 0.076 Uiso calc R 1 1 . .
    N N5 0.66299(10) 0.1781(3) 0.02244(11) 0.0481(5) Uani d . 1 1 . .
    C C10 0.69848(14) 0.2035(4) -0.15583(14) 0.0528(6) Uani d . 1 1 . .
    H H10A 0.6964 0.0521 -0.1691 0.063 Uiso calc R 1 1 . .
    H H10B 0.7532 0.2433 -0.1283 0.063 Uiso calc R 1 1 . .
    C C11 0.66255(14) 0.3345(4) -0.22904(13) 0.0504(6) Uani d . 1 1 . .
    C C12 0.63385(15) 0.5401(4) -0.22823(15) 0.0581(7) Uani d . 1 1 . .
    C C13 0.60453(16) 0.6654(5) -0.29458(16) 0.0697(8) Uani d . 1 1 . .
    H H13 0.5838 0.8009 -0.2938 0.084 Uiso calc R 1 1 . .
    C C14 0.60633(17) 0.5889(6) -0.36109(17) 0.0781(9) Uani d . 1 1 . .
    H H14 0.5881 0.6747 -0.4051 0.094 Uiso calc R 1 1 . .
    C C15 0.63473(17) 0.3875(6) -0.36363(16) 0.0741(9) Uani d . 1 1 . .
    H H15 0.6353 0.3361 -0.4093 0.089 Uiso calc R 1 1 . .
    C C16 0.66272(15) 0.2605(5) -0.29765(15) 0.0635(7) Uani d . 1 1 . .
    H H16 0.6819 0.1235 -0.2995 0.076 Uiso calc R 1 1 . .
    C C20 0.70860(14) 0.0956(4) 0.10175(13) 0.0536(7) Uani d . 1 1 . .
    H H20A 0.7614 0.1532 0.1214 0.064 Uiso calc R 1 1 . .
    H H20B 0.7121 -0.0600 0.1000 0.064 Uiso calc R 1 1 . .
    C C21 0.67202(13) 0.1560(4) 0.15583(13) 0.0479(6) Uani d . 1 1 . .
    C C22 0.64091(15) 0.3595(5) 0.15448(14) 0.0564(7) Uani d . 1 1 . .
    C C23 0.61059(16) 0.4140(5) 0.20724(16) 0.0689(8) Uani d . 1 1 . .
    H H23 0.5892 0.5500 0.2057 0.083 Uiso calc R 1 1 . .
    C C24 0.61217(17) 0.2666(6) 0.26183(16) 0.0735(8) Uani d . 1 1 . .
    H H24 0.5921 0.3038 0.2974 0.088 Uiso calc R 1 1 . .
    C C25 0.64312(17) 0.0652(5) 0.26416(15) 0.0703(8) Uani d . 1 1 . .
    H H25 0.6443 -0.0341 0.3012 0.084 Uiso calc R 1 1 . .
    C C26 0.67240(14) 0.0119(4) 0.21108(13) 0.0568(7) Uani d . 1 1 . .
    H H26 0.6930 -0.1250 0.2125 0.068 Uiso calc R 1 1 . .
    C C30 0.70474(12) 0.1435(4) -0.02717(12) 0.0443(6) Uani d . 1 1 . .
    H H30 0.7115 -0.0114 -0.0321 0.053 Uiso calc R 1 1 . .
    C C31 0.78452(13) 0.2502(4) 0.00853(13) 0.0451(6) Uani d . 1 1 . .
    N N32 0.84615(11) 0.1185(3) 0.03432(12) 0.0549(6) Uani d . 1 1 . .
    C C33 0.91701(15) 0.2096(5) 0.06679(17) 0.0691(8) Uani d . 1 1 . .
    H H33 0.9605 0.1195 0.0861 0.083 Uiso calc R 1 1 . .
    C C34 0.92949(17) 0.4257(6) 0.07337(17) 0.0740(9) Uani d . 1 1 . .
    H H34 0.9801 0.4810 0.0955 0.089 Uiso calc R 1 1 . .
    C C35 0.86581(17) 0.5606(5) 0.04665(14) 0.0638(8) Uani d . 1 1 . .
    H H35 0.8723 0.7092 0.0505 0.077 Uiso calc R 1 1 . .
    C C36 0.79262(15) 0.4714(4) 0.01433(14) 0.0550(7) Uani d . 1 1 . .
    H H36 0.7485 0.5592 -0.0037 0.066 Uiso calc R 1 1 . .
    O O10 0.63242(12) 0.6251(3) -0.16299(11) 0.0789(6) Uani d . 1 1 . .
    H H10 0.6485 0.5027 -0.1240 0.095 Uiso d R 1 1 . .
    O O20 0.63844(12) 0.5107(3) 0.10137(11) 0.0754(6) Uani d . 1 1 . .
    H H20 0.6531 0.4237 0.0597 0.090 Uiso d R 1 1 . .
loop_
    _atom_site_aniso_label
    _atom_site_aniso_U_11
    _atom_site_aniso_U_22
    _atom_site_aniso_U_33
    _atom_site_aniso_U_12
    _atom_site_aniso_U_13
    _atom_site_aniso_U_23
    N1 0.0433(11) 0.0465(11) 0.0424(10) 0.0008(9) 0.0167(9) 0.0002(9)
    C2 0.0463(14) 0.0617(17) 0.0479(13) -0.0021(13) 0.0120(11) 0.0025(13)
    C3 0.0396(13) 0.093(2) 0.0531(15) -0.0052(14) 0.0141(12) 0.0054(15)
    C4 0.0490(15) 0.084(2) 0.0529(15) -0.0118(14) 0.0176(12) 0.0097(15)
    N5 0.0394(11) 0.0558(13) 0.0452(11) -0.0027(10) 0.0136(9) 0.0079(10)
    C10 0.0543(15) 0.0494(15) 0.0565(15) 0.0046(12) 0.0249(13) -0.0022(12)
    C11 0.0479(14) 0.0565(16) 0.0476(14) -0.0053(12) 0.0206(11) -0.0021(13)
    C12 0.0621(17) 0.0532(16) 0.0529(16) -0.0021(14) 0.0178(13) 0.0038(14)
    C13 0.0732(19) 0.0683(19) 0.0600(17) -0.0021(16) 0.0202(15) 0.0139(16)
    C14 0.069(2) 0.100(3) 0.0585(19) -0.0141(19) 0.0190(15) 0.0212(19)
    C15 0.0710(19) 0.108(3) 0.0508(17) -0.022(2) 0.0330(15) -0.0036(18)
    C16 0.0602(16) 0.078(2) 0.0611(17) -0.0102(15) 0.0337(14) -0.0119(16)
    C20 0.0468(14) 0.0567(16) 0.0479(14) 0.0035(12) 0.0104(11) 0.0101(13)
    C21 0.0412(13) 0.0541(15) 0.0392(13) -0.0039(12) 0.0076(10) 0.0041(12)
    C22 0.0530(15) 0.0593(17) 0.0517(15) 0.0035(14) 0.0167(12) 0.0081(14)
    C23 0.0653(18) 0.073(2) 0.0637(17) 0.0132(16) 0.0224(15) 0.0025(16)
    C24 0.074(2) 0.094(2) 0.0539(17) 0.0093(19) 0.0283(15) 0.0021(18)
    C25 0.0755(19) 0.085(2) 0.0472(15) 0.0029(18) 0.0225(14) 0.0134(16)
    C26 0.0556(15) 0.0609(17) 0.0450(14) 0.0030(13) 0.0121(12) 0.0065(13)
    C30 0.0408(13) 0.0365(12) 0.0505(14) 0.0009(11) 0.0140(11) 0.0029(11)
    C31 0.0461(14) 0.0459(15) 0.0437(13) 0.0016(12) 0.0191(11) 0.0029(12)
    N32 0.0421(12) 0.0536(13) 0.0643(13) 0.0055(11) 0.0176(10) 0.0002(11)
    C33 0.0424(16) 0.077(2) 0.078(2) 0.0063(15) 0.0156(14) -0.0024(17)
    C34 0.0540(17) 0.093(3) 0.0694(19) -0.0226(18) 0.0199(15) -0.0098(18)
    C35 0.076(2) 0.0546(17) 0.0557(16) -0.0227(16) 0.0219(15) -0.0059(14)
    C36 0.0592(17) 0.0457(16) 0.0567(15) 0.0011(13) 0.0207(13) 0.0039(13)
    O10 0.1205(17) 0.0512(12) 0.0618(12) 0.0213(12) 0.0346(12) 0.0043(10)
    O20 0.0978(15) 0.0595(12) 0.0769(13) 0.0172(11) 0.0444(11) 0.0199(11)
loop_
    _geom_bond_atom_site_label_1
    _geom_bond_atom_site_label_2
    _geom_bond_site_symmetry_2
    _geom_bond_distance
    _geom_bond_publ_flag
    N1 C10 . 1.478(3) ?
    N1 C30 . 1.480(3) ?
    N1 C2 . 1.480(3) ?
    C2 C3 . 1.503(3) ?
    C2 H2A . 0.9700 ?
    C2 H2B . 0.9700 ?
    C3 C4 . 1.503(3) ?
    C3 H3A . 0.9700 ?
    C3 H3B . 0.9700 ?
    C4 N5 . 1.468(3) ?
    C4 H4A . 0.9700 ?
    C4 H4B . 0.9700 ?
    N5 C30 . 1.472(3) ?
    N5 C20 . 1.483(3) ?
    C10 C11 . 1.509(3) ?
    C10 H10A . 0.9700 ?
    C10 H10B . 0.9700 ?
    C11 C16 . 1.386(3) ?
    C11 C12 . 1.388(4) ?
    C12 O10 . 1.360(3) ?
    C12 C13 . 1.388(4) ?
    C13 C14 . 1.366(4) ?
    C13 H13 . 0.9300 ?
    C14 C15 . 1.368(4) ?
    C14 H14 . 0.9300 ?
    C15 C16 . 1.388(4) ?
    C15 H15 . 0.9300 ?
    C16 H16 . 0.9300 ?
    C20 C21 . 1.504(3) ?
    C20 H20A . 0.9700 ?
    C20 H20B . 0.9700 ?
    C21 C26 . 1.379(3) ?
    C21 C22 . 1.388(4) ?
    C22 O20 . 1.367(3) ?
    C22 C23 . 1.387(4) ?
    C23 C24 . 1.376(4) ?
    C23 H23 . 0.9300 ?
    C24 C25 . 1.372(4) ?
    C24 H24 . 0.9300 ?
    C25 C26 . 1.376(4) ?
    C25 H25 . 0.9300 ?
    C26 H26 . 0.9300 ?
    C30 C31 . 1.515(3) ?
    C30 H30 . 0.9800 ?
    C31 N32 . 1.332(3) ?
    C31 C36 . 1.382(3) ?
    N32 C33 . 1.336(3) ?
    C33 C34 . 1.359(4) ?
    C33 H33 . 0.9300 ?
    C34 C35 . 1.372(4) ?
    C34 H34 . 0.9300 ?
    C35 C36 . 1.367(3) ?
    C35 H35 . 0.9300 ?
    C36 H36 . 0.9300 ?
    O10 H10 . 1.0163 ?
    O20 H20 . 1.0857 ?
loop_
    _geom_angle_atom_site_label_1
    _geom_angle_atom_site_label_2
    _geom_angle_atom_site_label_3
    _geom_angle_site_symmetry_1
    _geom_angle_site_symmetry_3
    _geom_angle
    _geom_angle_publ_flag
    C10 N1 C30 . . 110.60(17) ?
    C10 N1 C2 . . 109.68(18) ?
    C30 N1 C2 . . 111.63(18) ?
    N1 C2 C3 . . 110.3(2) ?
    N1 C2 H2A . . 109.6 ?
    C3 C2 H2A . . 109.6 ?
    N1 C2 H2B . . 109.6 ?
    C3 C2 H2B . . 109.6 ?
    H2A C2 H2B . . 108.1 ?
    C4 C3 C2 . . 109.6(2) ?
    C4 C3 H3A . . 109.8 ?
    C2 C3 H3A . . 109.8 ?
    C4 C3 H3B . . 109.8 ?
    C2 C3 H3B . . 109.8 ?
    H3A C3 H3B . . 108.2 ?
    N5 C4 C3 . . 109.7(2) ?
    N5 C4 H4A . . 109.7 ?
    C3 C4 H4A . . 109.7 ?
    N5 C4 H4B . . 109.7 ?
    C3 C4 H4B . . 109.7 ?
    H4A C4 H4B . . 108.2 ?
    C4 N5 C30 . . 111.11(18) ?
    C4 N5 C20 . . 109.47(18) ?
    C30 N5 C20 . . 111.56(18) ?
    N1 C10 C11 . . 112.53(19) ?
    N1 C10 H10A . . 109.1 ?
    C11 C10 H10A . . 109.1 ?
    N1 C10 H10B . . 109.1 ?
    C11 C10 H10B . . 109.1 ?
    H10A C10 H10B . . 107.8 ?
    C16 C11 C12 . . 117.9(2) ?
    C16 C11 C10 . . 121.1(2) ?
    C12 C11 C10 . . 120.8(2) ?
    O10 C12 C13 . . 117.6(3) ?
    O10 C12 C11 . . 121.5(2) ?
    C13 C12 C11 . . 120.9(3) ?
    C14 C13 C12 . . 119.7(3) ?
    C14 C13 H13 . . 120.1 ?
    C12 C13 H13 . . 120.1 ?
    C13 C14 C15 . . 120.7(3) ?
    C13 C14 H14 . . 119.6 ?
    C15 C14 H14 . . 119.6 ?
    C14 C15 C16 . . 119.6(3) ?
    C14 C15 H15 . . 120.2 ?
    C16 C15 H15 . . 120.2 ?
    C11 C16 C15 . . 121.1(3) ?
    C11 C16 H16 . . 119.5 ?
    C15 C16 H16 . . 119.5 ?
    N5 C20 C21 . . 112.13(19) ?
    N5 C20 H20A . . 109.2 ?
    C21 C20 H20A . . 109.2 ?
    N5 C20 H20B . . 109.2 ?
    C21 C20 H20B . . 109.2 ?
    H20A C20 H20B . . 107.9 ?
    C26 C21 C22 . . 118.3(2) ?
    C26 C21 C20 . . 120.1(2) ?
    C22 C21 C20 . . 121.5(2) ?
    O20 C22 C23 . . 118.1(3) ?
    O20 C22 C21 . . 121.6(2) ?
    C23 C22 C21 . . 120.3(3) ?
    C24 C23 C22 . . 119.9(3) ?
    C24 C23 H23 . . 120.0 ?
    C22 C23 H23 . . 120.0 ?
    C25 C24 C23 . . 120.4(3) ?
    C25 C24 H24 . . 119.8 ?
    C23 C24 H24 . . 119.8 ?
    C24 C25 C26 . . 119.2(3) ?
    C24 C25 H25 . . 120.4 ?
    C26 C25 H25 . . 120.4 ?
    C25 C26 C21 . . 121.8(3) ?
    C25 C26 H26 . . 119.1 ?
    C21 C26 H26 . . 119.1 ?
    N5 C30 N1 . . 109.26(17) ?
    N5 C30 C31 . . 109.79(18) ?
    N1 C30 C31 . . 110.09(18) ?
    N5 C30 H30 . . 109.2 ?
    N1 C30 H30 . . 109.2 ?
    C31 C30 H30 . . 109.2 ?
    N32 C31 C36 . . 122.1(2) ?
    N32 C31 C30 . . 116.2(2) ?
    C36 C31 C30 . . 121.7(2) ?
    C31 N32 C33 . . 117.1(2) ?
    N32 C33 C34 . . 124.1(3) ?
    N32 C33 H33 . . 118.0 ?
    C34 C33 H33 . . 118.0 ?
    C33 C34 C35 . . 118.6(3) ?
    C33 C34 H34 . . 120.7 ?
    C35 C34 H34 . . 120.7 ?
    C36 C35 C34 . . 118.4(3) ?
    C36 C35 H35 . . 120.8 ?
    C34 C35 H35 . . 120.8 ?
    C35 C36 C31 . . 119.7(3) ?
    C35 C36 H36 . . 120.1 ?
    C31 C36 H36 . . 120.1 ?
    C12 O10 H10 . . 105.3 ?
    C22 O20 H20 . . 104.9 ?
loop_
    _geom_torsion_atom_site_label_1
    _geom_torsion_atom_site_label_2
    _geom_torsion_atom_site_label_3
    _geom_torsion_atom_site_label_4
    _geom_torsion_site_symmetry_1
    _geom_torsion_site_symmetry_2
    _geom_torsion_site_symmetry_3
    _geom_torsion_site_symmetry_4
    _geom_torsion
    _geom_torsion_publ_flag
    C10 N1 C2 C3 . . . . 179.7(2) ?
    C30 N1 C2 C3 . . . . 56.7(3) ?
    N1 C2 C3 C4 . . . . -56.0(3) ?
    C2 C3 C4 N5 . . . . 57.8(3) ?
    C3 C4 N5 C30 . . . . -60.3(3) ?
    C3 C4 N5 C20 . . . . 176.1(2) ?
    C30 N1 C10 C11 . . . . -167.62(19) ?
    C2 N1 C10 C11 . . . . 68.8(2) ?
    N1 C10 C11 C16 . . . . -148.2(2) ?
    N1 C10 C11 C12 . . . . 36.9(3) ?
    C16 C11 C12 O10 . . . . -179.3(2) ?
    C10 C11 C12 O10 . . . . -4.3(4) ?
    C16 C11 C12 C13 . . . . 1.5(4) ?
    C10 C11 C12 C13 . . . . 176.6(2) ?
    O10 C12 C13 C14 . . . . 178.5(2) ?
    C11 C12 C13 C14 . . . . -2.3(4) ?
    C12 C13 C14 C15 . . . . 1.8(4) ?
    C13 C14 C15 C16 . . . . -0.6(4) ?
    C12 C11 C16 C15 . . . . -0.3(4) ?
    C10 C11 C16 C15 . . . . -175.4(2) ?
    C14 C15 C16 C11 . . . . -0.1(4) ?
    C4 N5 C20 C21 . . . . -64.3(3) ?
    C30 N5 C20 C21 . . . . 172.29(19) ?
    N5 C20 C21 C26 . . . . 141.8(2) ?
    N5 C20 C21 C22 . . . . -41.6(3) ?
    C26 C21 C22 O20 . . . . -179.9(2) ?
    C20 C21 C22 O20 . . . . 3.4(4) ?
    C26 C21 C22 C23 . . . . -0.5(4) ?
    C20 C21 C22 C23 . . . . -177.2(2) ?
    O20 C22 C23 C24 . . . . -179.8(3) ?
    C21 C22 C23 C24 . . . . 0.8(4) ?
    C22 C23 C24 C25 . . . . -0.4(4) ?
    C23 C24 C25 C26 . . . . -0.2(4) ?
    C24 C25 C26 C21 . . . . 0.5(4) ?
    C22 C21 C26 C25 . . . . -0.1(4) ?
    C20 C21 C26 C25 . . . . 176.6(2) ?
    C4 N5 C30 N1 . . . . 59.5(2) ?
    C20 N5 C30 N1 . . . . -178.04(17) ?
    C4 N5 C30 C31 . . . . -179.67(19) ?
    C20 N5 C30 C31 . . . . -57.2(2) ?
    C10 N1 C30 N5 . . . . 179.92(18) ?
    C2 N1 C30 N5 . . . . -57.7(2) ?
    C10 N1 C30 C31 . . . . 59.3(2) ?
    C2 N1 C30 C31 . . . . -178.30(19) ?
    N5 C30 C31 N32 . . . . 111.9(2) ?
    N1 C30 C31 N32 . . . . -127.7(2) ?
    N5 C30 C31 C36 . . . . -67.7(3) ?
    N1 C30 C31 C36 . . . . 52.7(3) ?
    C36 C31 N32 C33 . . . . 0.3(4) ?
    C30 C31 N32 C33 . . . . -179.3(2) ?
    C31 N32 C33 C34 . . . . -1.4(4) ?
    N32 C33 C34 C35 . . . . 1.4(5) ?
    C33 C34 C35 C36 . . . . -0.2(4) ?
    C34 C35 C36 C31 . . . . -0.7(4) ?
    N32 C31 C36 C35 . . . . 0.7(4) ?
    C30 C31 C36 C35 . . . . -179.7(2) ?
loop_
    _geom_hbond_atom_site_label_D
    _geom_hbond_atom_site_label_H
    _geom_hbond_atom_site_label_A
    _geom_hbond_site_symmetry_A
    _geom_hbond_distance_DH
    _geom_hbond_distance_HA
    _geom_hbond_distance_DA
    _geom_hbond_angle_DHA
    _geom_hbond_publ_flag
    O10 H10 N1 . 1.02 1.69 2.624(3) 150 y
    O20 H20 N5 . 1.09 1.72 2.705(3) 148 y
_iucr_refine_instructions_details
;
TITL (I) - P21/n
CELL  0.71073  18.7615   6.2105  19.0407   90.000  114.594   90.000
ZERR     4.00   0.0016   0.0011   0.0012    0.000    0.008    0.000
LATT   1
SYMM  1/2 - X, 1/2 + Y, 1/2 - Z
SFAC  C    H    N    O
UNIT  92   100  12   8
MERG   2
HTAB  O10 N1
HTAB  O20 N5
FMAP   2
PLAN   20
ACTA
BOND $H
CONF
L.S.  10
TEMP    20.00
WGHT    0.071100    0.205100
FVAR       0.85562
N1    3    0.658024    0.235331   -0.104548    11.00000    0.04331    0.04648 =
         0.04245    0.00018    0.01665    0.00081
C2    1    0.578673    0.139422   -0.140319    11.00000    0.04631    0.06169 =
         0.04788    0.00254    0.01200   -0.00212
AFIX  23
H2A   2    0.582761   -0.012991   -0.149154    11.00000   -1.20000
H2B   2    0.548823    0.207349   -0.189831    11.00000   -1.20000
AFIX   0
C3    1    0.536989    0.169563   -0.088573    11.00000    0.03962    0.09294 =
         0.05305    0.00535    0.01414   -0.00518
AFIX  23
H3A   2    0.528482    0.321764   -0.083536    11.00000   -1.20000
H3B   2    0.486311    0.098903   -0.110946    11.00000   -1.20000
AFIX   0
C4    1    0.585519    0.075417   -0.010419    11.00000    0.04904    0.08380 =
         0.05291    0.00971    0.01763   -0.01184
AFIX  23
H4A   2    0.559434    0.098214    0.023536    11.00000   -1.20000
H4B   2    0.591350   -0.078430   -0.015091    11.00000   -1.20000
AFIX   0
N5    3    0.662994    0.178061    0.022435    11.00000    0.03939    0.05575 =
         0.04524    0.00788    0.01363   -0.00272
C10   1    0.698485    0.203464   -0.155831    11.00000    0.05428    0.04936 =
         0.05654   -0.00223    0.02489    0.00458
AFIX  23
H10A  2    0.696445    0.052139   -0.169147    11.00000   -1.20000
H10B  2    0.753166    0.243318   -0.128294    11.00000   -1.20000
AFIX   0
C11   1    0.662555    0.334475   -0.229041    11.00000    0.04791    0.05648 =
         0.04755   -0.00212    0.02061   -0.00528
C12   1    0.633848    0.540089   -0.228226    11.00000    0.06209    0.05322 =
         0.05289    0.00384    0.01781   -0.00207
C13   1    0.604535    0.665423   -0.294582    11.00000    0.07324    0.06834 =
         0.06002    0.01386    0.02025   -0.00212
AFIX  43
H13   2    0.583759    0.800880   -0.293769    11.00000   -1.20000
AFIX   0
C14   1    0.606333    0.588943   -0.361090    11.00000    0.06859    0.09971 =
         0.05854    0.02122    0.01900   -0.01413
AFIX  43
H14   2    0.588056    0.674702   -0.405123    11.00000   -1.20000
AFIX   0
C15   1    0.634734    0.387528   -0.363632    11.00000    0.07097    0.10810 =
         0.05078   -0.00357    0.03296   -0.02153
AFIX  43
H15   2    0.635283    0.336067   -0.409272    11.00000   -1.20000
AFIX   0
C16   1    0.662723    0.260477   -0.297654    11.00000    0.06016    0.07773 =
         0.06109   -0.01191    0.03365   -0.01017
AFIX  43
H16   2    0.681895    0.123508   -0.299522    11.00000   -1.20000
AFIX   0
C20   1    0.708602    0.095569    0.101747    11.00000    0.04680    0.05667 =
         0.04795    0.01008    0.01035    0.00351
AFIX  23
H20A  2    0.761407    0.153152    0.121353    11.00000   -1.20000
H20B  2    0.712130   -0.060018    0.100044    11.00000   -1.20000
AFIX   0
C21   1    0.672023    0.156021    0.155831    11.00000    0.04125    0.05409 =
         0.03920    0.00410    0.00762   -0.00392
C22   1    0.640908    0.359469    0.154480    11.00000    0.05298    0.05927 =
         0.05168    0.00812    0.01669    0.00355
C23   1    0.610591    0.413993    0.207237    11.00000    0.06528    0.07318 =
         0.06366    0.00254    0.02237    0.01324
AFIX  43
H23   2    0.589225    0.549955    0.205723    11.00000   -1.20000
AFIX   0
C24   1    0.612167    0.266638    0.261834    11.00000    0.07439    0.09400 =
         0.05390    0.00211    0.02833    0.00932
AFIX  43
H24   2    0.592120    0.303804    0.297386    11.00000   -1.20000
AFIX   0
C25   1    0.643124    0.065231    0.264159    11.00000    0.07551    0.08514 =
         0.04720    0.01336    0.02255    0.00295
AFIX  43
H25   2    0.644315   -0.034137    0.301171    11.00000   -1.20000
AFIX   0
C26   1    0.672398    0.011939    0.211078    11.00000    0.05557    0.06093 =
         0.04503    0.00647    0.01206    0.00295
AFIX  43
H26   2    0.692997   -0.125030    0.212518    11.00000   -1.20000
AFIX   0
C30   1    0.704736    0.143516   -0.027170    11.00000    0.04078    0.03649 =
         0.05055    0.00287    0.01399    0.00092
AFIX  13
H30   2    0.711484   -0.011393   -0.032119    11.00000   -1.20000
AFIX   0
C31   1    0.784523    0.250157    0.008533    11.00000    0.04614    0.04592 =
         0.04370    0.00294    0.01908    0.00158
N32   3    0.846151    0.118537    0.034324    11.00000    0.04210    0.05355 =
         0.06435    0.00020    0.01757    0.00545
C33   1    0.917013    0.209590    0.066790    11.00000    0.04242    0.07685 =
         0.07833   -0.00238    0.01562    0.00631
AFIX  43
H33   2    0.960517    0.119460    0.086096    11.00000   -1.20000
AFIX   0
C34   1    0.929495    0.425738    0.073366    11.00000    0.05395    0.09286 =
         0.06937   -0.00976    0.01985   -0.02260
AFIX  43
H34   2    0.980137    0.481011    0.095507    11.00000   -1.20000
AFIX   0
C35   1    0.865809    0.560604    0.046653    11.00000    0.07572    0.05458 =
         0.05571   -0.00590    0.02191   -0.02272
AFIX  43
H35   2    0.872290    0.709247    0.050451    11.00000   -1.20000
AFIX   0
C36   1    0.792624    0.471412    0.014330    11.00000    0.05916    0.04570 =
         0.05669    0.00390    0.02071    0.00111
AFIX  43
H36   2    0.748467    0.559230   -0.003684    11.00000   -1.20000
AFIX   0
O10   4    0.632424    0.625120   -0.162994    11.00000    0.12047    0.05117 =
         0.06181    0.00434    0.03464    0.02133
AFIX   3
H10   2    0.648481    0.502715   -0.124037    11.00000   -1.20000
AFIX   0
O20   4    0.638438    0.510716    0.101375    11.00000    0.09777    0.05947 =
         0.07689    0.01992    0.04435    0.01718
AFIX   3
H20   2    0.653071    0.423664    0.059699    11.00000   -1.20000
HKLF    4
REM  (I) - P21/n
REM R1 =  0.0515 for   2038 Fo > 4sig(Fo)  and  0.1234 for all   3595 data
REM    253 parameters refined using      0 restraints
END
WGHT      0.0711      0.2051
REM Highest difference peak  0.166,  deepest hole -0.215,  1-sigma level  0.039
Q1    1   0.6198  0.2350  0.1274  11.00000  0.05    0.17
Q2    1   0.5455  0.6959 -0.4085  11.00000  0.05    0.13
Q3    1   0.7596  0.2607  0.1285  11.00000  0.05    0.13
Q4    1   0.7960  0.1782  0.1433  11.00000  0.05    0.12
Q5    1   0.7812  0.3568 -0.0140  11.00000  0.05    0.12
Q6    1   0.4941  0.2115 -0.1003  11.00000  0.05    0.12
Q7    1   0.6578  0.3654 -0.0831  11.00000  0.05    0.12
Q8    1   0.7534 -0.0667  0.2259  11.00000  0.05    0.12
Q9    1   0.6229  0.4006 -0.2329  11.00000  0.05    0.12
Q10   1   0.5575  0.3136  0.1882  11.00000  0.05    0.12
Q11   1   0.7467  0.2049 -0.0129  11.00000  0.05    0.12
Q12   1   0.5095  0.1998  0.2700  11.00000  0.05    0.12
Q13   1   0.7809  0.0878  0.2309  11.00000  0.05    0.11
Q14   1   0.6016 -0.1309 -0.0337  11.00000  0.05    0.11
Q15   1   0.5353  0.8031 -0.2955  11.00000  0.05    0.11
Q16   1   0.8802  0.2283  0.1067  11.00000  0.05    0.11
Q17   1   0.7837  0.3677  0.0357  11.00000  0.05    0.11
Q18   1   0.8032  0.0039  0.1776  11.00000  0.05    0.11
Q19   1   1.0008  0.4916  0.0610  11.00000  0.05    0.11
Q20   1   0.6405 -0.1782 -0.0662  11.00000  0.05    0.11
;
