# Supplementary material for: 2,2′-{[2-(Pyridin-2-yl)-1,3-diazinane-1,3-diyl]bis(methylene)}diphenol
Source: Acta Crystallogr Sect E Struct Rep Online. 2012 Aug 23;68(Pt 9):o2744. doi: 10.1107/S1600536812035477 (PMC3435756; doi:10.1107/S1600536812035477)
Supplement: Supplementary file 2 [file e-68-o2744-Isup2.hkl]

#
# h,k,l, Fc-squared, Fo-squared, sigma(Fo-squared) and status flag
#
data_I
_shelx_title ' (I) - P21/n'
_shelx_refln_list_code          4
_shelx_F_calc_maximum      255.53
_exptl_crystal_F_000       800.00
_reflns_d_resolution_high  0.8382
 
loop_
 _symmetry_equiv_pos_as_xyz
 'x, y, z'
 '-x+1/2, y+1/2, -z+1/2'
 '-x, -y, -z'
 'x-1/2, -y-1/2, z-1/2'
 
_cell_length_a    18.7615
_cell_length_b     6.2105
_cell_length_c    19.0407
_cell_angle_alpha  90.000
_cell_angle_beta  114.594
_cell_angle_gamma  90.000
 
_shelx_F_squared_multiplier     1.000
 
loop_
 _refln_index_h
 _refln_index_k
 _refln_index_l
 _refln_F_squared_calc
 _refln_F_squared_meas
 _refln_F_squared_sigma
 _refln_observed_status
   2   0   0    12422.36    11133.97     98.03 o
   4   0   0    65295.84    57727.32   2328.15 o
   6   0   0     4006.29     3638.60    127.95 o
   8   0   0        5.23        2.06      6.41 o
  10   0   0      207.47      199.29     12.98 o
  12   0   0        4.42        4.86      4.90 o
  14   0   0      467.96      429.08     28.74 o
  16   0   0      455.47      413.37     49.16 o
  18   0   0        2.14      -12.91     12.91 o
  20   0   0        1.12        2.46     13.45 o
   1   1   0        4.48        3.60      1.24 o
   2   1   0    13247.20    12059.39   1424.54 o
   3   1   0      401.26      335.50     50.99 o
   4   1   0     6572.20     5565.69    907.21 o
   5   1   0     8400.40     7628.29   1133.63 o
   6   1   0       39.74       33.29      6.58 o
   7   1   0     7997.55     7326.71   1000.74 o
   8   1   0     2977.29     2871.20    397.80 o
   9   1   0      417.68      355.35     53.88 o
  10   1   0      240.71      267.38     41.98 o
  11   1   0      580.26      569.23     77.33 o
  12   1   0        0.74       -9.68      9.68 o
  13   1   0       10.57        9.75     10.26 o
  14   1   0       21.68       19.03     13.69 o
  15   1   0       12.87       15.01      9.60 o
  16   1   0       11.51       -9.92     12.23 o
  17   1   0       25.18        9.49     12.81 o
  18   1   0       28.78       27.38      5.34 o
  19   1   0        0.92        0.79     12.65 o
  20   1   0        9.89      -13.81     13.81 o
   0   2   0       13.71       21.99      2.88 o
   1   2   0    10113.69     8964.00   1137.38 o
   2   2   0       61.72       76.57      2.39 o
   3   2   0      809.71      789.15     76.91 o
   4   2   0      483.60      437.77     49.13 o
   5   2   0      307.30      289.35     55.95 o
   6   2   0       95.06      112.14     21.03 o
   7   2   0      153.64      151.66     23.97 o
   8   2   0      599.12      577.21    110.67 o
   9   2   0      111.83      102.89     14.93 o
  10   2   0        7.47       10.70      4.78 o
  11   2   0        0.24      -12.19     13.54 o
  12   2   0      253.67      228.68     32.39 o
  13   2   0       19.58       22.01      4.39 o
  14   2   0       48.14       51.96     11.00 o
  15   2   0       77.57       68.10      8.23 o
  16   2   0      163.04      162.06     28.19 o
  17   2   0       15.34       -9.90     12.34 o
  18   2   0       40.23       24.74     11.96 o
  19   2   0       28.40       45.67      5.88 o
   1   3   0       88.36       77.66      7.05 o
   2   3   0      206.21      210.75     39.57 o
   3   3   0      124.85      129.48     12.01 o
   4   3   0       76.38       74.32     10.94 o
   5   3   0      606.61      596.15     64.29 o
   6   3   0      172.92      165.28     18.93 o
   7   3   0      133.41      129.84     23.96 o
   8   3   0      675.11      592.71     56.79 o
   9   3   0       96.62       84.29     19.24 o
  10   3   0       38.37       37.50      6.39 o
  11   3   0        0.20        2.90     10.39 o
  12   3   0        0.08       10.39      4.09 o
  13   3   0       43.99       38.56      5.80 o
  14   3   0       14.52       10.85      6.19 o
  15   3   0        5.13       10.34     11.96 o
  16   3   0       69.16       84.06      5.98 o
  17   3   0        0.69        1.15     15.06 o
  18   3   0        0.94        7.99      9.61 o
   0   4   0      189.12      165.51      6.95 o
   1   4   0       26.03       21.38      3.47 o
   2   4   0       91.43       95.79     14.91 o
   3   4   0       10.08        1.47      8.46 o
   4   4   0      109.76      121.41     14.40 o
   5   4   0      277.22      276.26     33.25 o
   6   4   0        7.59        9.87      4.92 o
   7   4   0       98.97       97.17      7.68 o
   8   4   0        0.02        5.50      5.82 o
   9   4   0      259.91      236.48     40.17 o
  10   4   0        5.29      -11.25     11.25 o
  11   4   0        3.71        7.58      4.31 o
  12   4   0        0.11      -12.20     12.20 o
  13   4   0       27.47       18.33     17.23 o
  14   4   0        2.65        5.78      8.28 o
  15   4   0        0.88        4.52      6.70 o
  16   4   0        0.02        5.61     11.97 o
  17   4   0        4.46       -5.24     14.56 o
   1   5   0        5.65       13.46      4.44 o
   2   5   0        7.95        8.53      5.42 o
   3   5   0      115.39      105.79      5.55 o
   4   5   0       39.26       41.92      4.49 o
   5   5   0       61.39       55.08      7.66 o
   6   5   0      342.27      341.63     26.03 o
   7   5   0       62.91       73.23     15.37 o
   8   5   0       28.02       30.67      6.31 o
   9   5   0        8.87        5.42      6.04 o
  10   5   0        3.76        4.25     11.84 o
  11   5   0        0.44       -4.04     11.66 o
  12   5   0        7.57        4.25      9.20 o
  13   5   0       16.39       10.69     13.15 o
  14   5   0        0.55       13.96      6.43 o
  15   5   0       23.95       48.53     19.12 o
   0   6   0        6.27       10.07     17.22 o
   1   6   0        0.04        5.02     11.00 o
   2   6   0        2.98        2.62      6.01 o
   3   6   0       15.71        8.88     18.10 o
   4   6   0        0.77        6.97     11.57 o
   5   6   0       32.76       37.69      4.98 o
   6   6   0       62.19       61.84      5.53 o
   7   6   0        0.10        6.26     11.37 o
   8   6   0       15.63       19.60     10.45 o
   9   6   0       30.78       42.73      8.70 o
  10   6   0        4.44       12.17      6.72 o
  11   6   0        6.47        4.33     13.21 o
   1   7   0        7.48       -0.70     13.24 o
   2   7   0        0.52       -1.26     16.37 o
   3   7   0       22.16       11.66      8.21 o
   4   7   0        4.19        6.69      7.08 o
   5   7   0        5.15       14.51      5.42 o
   6   7   0        1.30       -8.10     21.43 o
 -19   0   1       29.20       35.88      6.87 o
 -17   0   1        4.16      -10.18     16.03 o
 -15   0   1       73.08       56.15      6.81 o
 -13   0   1       38.92       41.38      5.74 o
 -11   0   1       51.80       52.41      5.32 o
  -9   0   1      785.78      793.51     22.65 o
  -7   0   1       90.20       75.52      3.51 o
  -5   0   1     1646.23     1376.41     20.70 o
  -3   0   1     4188.48     3654.25     24.18 o
  -1   0   1      940.43      840.59      7.33 o
   1   0   1     2619.04     2216.70     14.69 o
   3   0   1      584.62      499.19     11.17 o
   5   0   1     1950.98     1627.96     24.67 o
   7   0   1      245.27      219.51      6.69 o
   9   0   1      476.17      513.90     14.30 o
  11   0   1       36.97       39.45      5.54 o
  13   0   1        5.40        1.58      5.89 o
  15   0   1       16.24        2.05     15.57 o
  17   0   1       28.72       29.96      7.42 o
  19   0   1        7.38       12.63     18.99 o
 -20   1   1       18.42       27.64      8.08 o
 -19   1   1        4.72      -10.73     19.62 o
 -18   1   1       13.79       -7.46     16.69 o
 -17   1   1      259.45      226.42      9.97 o
 -16   1   1      192.07      134.63      9.33 o
 -15   1   1      272.23      181.84      9.22 o
 -14   1   1       51.33       38.76      6.84 o
 -13   1   1      314.20      266.82      8.68 o
 -12   1   1      128.85      124.57      6.81 o
 -11   1   1       29.54       38.37      4.86 o
 -10   1   1      295.07      228.73      6.75 o
  -9   1   1     4372.61     3899.08     48.48 o
  -8   1   1      155.63      144.43      5.26 o
  -7   1   1      278.60      259.46      7.95 o
  -6   1   1      856.45      707.29     18.15 o
  -5   1   1     5944.54     5309.04     42.43 o
  -4   1   1      999.61      874.20     16.55 o
  -3   1   1     1001.96      790.67     14.36 o
  -2   1   1     4465.00     3925.60     27.60 o
  -1   1   1    15623.00    14803.36     50.26 o
   0   1   1     1457.02     1461.10     16.00 o
   1   1   1    17897.92    19347.38    232.60 o
   2   1   1     4368.95     4431.04     31.46 o
   3   1   1       24.75       38.00      2.52 o
   4   1   1     2969.49     2793.78     30.82 o
   5   1   1     1785.07     1768.72     27.16 o
   6   1   1      210.19      255.67      7.65 o
   7   1   1     2152.92     2260.88     35.19 o
   8   1   1     2038.93     2155.11     37.44 o
   9   1   1      139.03      145.29      6.11 o
  10   1   1      112.80      100.04      6.02 o
  11   1   1      129.97      138.84      7.07 o
  12   1   1      242.00      248.05      8.33 o
  13   1   1      103.60      110.78      7.53 o
  14   1   1       36.69       30.04      7.12 o
  15   1   1      246.93      238.48      9.63 o
  16   1   1       60.79       58.27      7.73 o
  17   1   1        3.41        5.93      6.81 o
  18   1   1        0.93        6.62     16.79 o
  19   1   1        3.05        4.27     17.61 o
 -19   2   1       12.00      -14.01     19.21 o
 -18   2   1       20.51       19.14      7.69 o
 -17   2   1       27.01       13.34     19.21 o
 -16   2   1       87.72       91.70      7.91 o
 -15   2   1       31.56       36.47      7.03 o
 -14   2   1       52.00       44.61      6.72 o
 -13   2   1       46.94       32.10      6.45 o
 -12   2   1      154.38      139.18      7.17 o
 -11   2   1      118.99      115.32      6.49 o
 -10   2   1       77.79       57.88      5.37 o
  -9   2   1      476.21      437.69     14.39 o
  -8   2   1       12.30       12.13      4.28 o
  -7   2   1      333.74      287.00      7.88 o
  -6   2   1       35.06       30.83      3.86 o
  -5   2   1     2486.98     2348.97     33.36 o
  -4   2   1     1488.81     1399.01     25.03 o
  -3   2   1       17.74       28.63      3.03 o
  -2   2   1     3954.59     3671.94     37.53 o
  -1   2   1     2633.99     2334.19     29.82 o
   0   2   1     1952.51     1894.32     26.72 o
   1   2   1     3098.14     3311.15     35.15 o
   2   2   1        1.82        1.87      2.85 o
   3   2   1       93.30       96.29      3.69 o
   4   2   1      124.46      110.80      3.98 o
   5   2   1        3.00       -1.38      8.77 o
   6   2   1     5336.67     5812.89     58.01 o
   7   2   1     1836.01     2101.97     38.18 o
   8   2   1      479.42      539.24     15.62 o
   9   2   1      189.86      197.70      7.09 o
  10   2   1      590.41      604.44     19.20 o
  11   2   1      151.50      155.44      7.54 o
  12   2   1      158.02      144.45      7.96 o
  13   2   1        0.03       -3.80     14.76 o
  14   2   1        3.74        7.19     15.55 o
  15   2   1        7.42       -1.85      6.37 o
  16   2   1        0.39      -11.97     16.92 o
  17   2   1       11.22       12.88     16.59 o
  18   2   1        7.84       14.76      7.59 o
  19   2   1        5.77       -0.49      8.14 o
 -18   3   1        7.81        4.22     19.92 o
 -17   3   1        3.40        0.00      7.61 o
 -16   3   1      183.96      147.12      9.24 o
 -15   3   1        1.58        0.00     16.84 o
 -14   3   1       98.29       81.55      7.46 o
 -13   3   1       13.31        5.64      6.16 o
 -12   3   1        0.29       -0.93     14.33 o
 -11   3   1       26.40        0.86     15.26 o
 -10   3   1        2.03       -1.60     12.06 o
  -9   3   1      313.87      274.83      7.97 o
  -8   3   1       33.99       30.85      5.16 o
  -7   3   1      251.55      244.01      7.08 o
  -6   3   1        2.60        4.26     10.55 o
  -5   3   1      151.63      141.76      5.49 o
  -4   3   1      515.72      502.66     14.27 o
  -3   3   1     2387.97     2380.19     39.51 o
  -2   3   1      222.19      200.18      6.30 o
  -1   3   1      633.19      617.46     14.67 o
   0   3   1     6172.62     5951.17     59.57 o
   1   3   1      456.40      480.61     13.39 o
   2   3   1      329.20      326.68      9.83 o
   3   3   1      890.52      979.05     25.54 o
   4   3   1       46.29       37.52      4.54 o
   5   3   1      215.39      198.45      6.42 o
   6   3   1      581.44      601.75     16.91 o
   7   3   1      294.23      365.27     10.55 o
   8   3   1      223.88      251.22      8.13 o
   9   3   1      233.78      259.57      8.41 o
  10   3   1        0.09        7.24      5.89 o
  11   3   1       12.99       12.05      6.21 o
  12   3   1        0.75        0.98     14.68 o
  13   3   1        1.91      -16.88     16.88 o
  14   3   1        0.28        7.54      6.00 o
  15   3   1        0.36       -7.28     16.00 o
  16   3   1        0.01        9.09     17.47 o
  17   3   1        2.21       13.65      7.47 o
  18   3   1        1.17        5.93     18.05 o
 -17   4   1       24.85       29.33      8.21 o
 -16   4   1       29.69       40.85      8.25 o
 -15   4   1       38.97       37.37      7.59 o
 -14   4   1        8.27        2.43     17.41 o
 -13   4   1       22.98       22.83      6.51 o
 -12   4   1       35.79       27.06      6.69 o
 -11   4   1        3.40        9.12     14.58 o
 -10   4   1       14.02      -10.52     15.92 o
  -9   4   1      188.15      158.28      7.96 o
  -8   4   1      265.85      213.75      8.65 o
  -7   4   1      220.78      175.13      7.90 o
  -6   4   1        9.53       10.12     13.10 o
  -5   4   1      145.48      126.27      6.72 o
  -4   4   1      136.57      109.56      6.44 o
  -3   4   1      263.52      244.87      7.81 o
  -2   4   1       25.82       26.39      4.98 o
  -1   4   1        1.64        6.13     11.14 o
   0   4   1       14.99       10.33      4.98 o
   1   4   1       63.02       68.80      5.59 o
   2   4   1       89.20       67.35      6.05 o
   3   4   1      243.60      214.22      7.36 o
   4   4   1      334.31      306.76      8.62 o
   5   4   1      136.37      134.15      7.17 o
   6   4   1       13.68       17.51      5.90 o
   7   4   1     1238.64     1292.05     28.17 o
   8   4   1      304.39      321.57      9.88 o
   9   4   1      112.49      118.68      7.91 o
  10   4   1        0.01      -13.04     15.70 o
  11   4   1       37.17       41.67      6.79 o
  12   4   1       52.04       75.86      7.26 o
  13   4   1        6.01      -17.67     17.67 o
  14   4   1        6.45      -12.75     18.82 o
  15   4   1        5.82        9.48     18.52 o
  16   4   1       25.04       25.66      8.33 o
 -15   5   1        0.04      -17.63     19.71 o
 -14   5   1        3.88       10.69      7.35 o
 -13   5   1        2.90       10.38      6.96 o
 -12   5   1       34.41       23.73      7.33 o
 -11   5   1       25.17        9.60     17.72 o
 -10   5   1      106.70      102.12      8.38 o
  -9   5   1       89.52       75.04      7.73 o
  -8   5   1        2.50       10.68      6.51 o
  -7   5   1       11.10        2.02     15.13 o
  -6   5   1        1.30        8.79     16.32 o
  -5   5   1      126.29      117.24      7.87 o
  -4   5   1        5.07       -6.47     15.66 o
  -3   5   1       72.53       58.34      6.86 o
  -2   5   1        2.27       -6.17      6.17 o
  -1   5   1       22.83       37.32      6.04 o
   0   5   1        1.31        4.44     13.38 o
   1   5   1        8.99       11.46      6.07 o
   2   5   1       58.34       57.27      7.09 o
   3   5   1        0.97        3.99      5.96 o
   4   5   1        0.55        4.72     15.48 o
   5   5   1       19.31       35.29      6.56 o
   6   5   1        7.84       23.95      6.85 o
   7   5   1       33.88       36.17      7.07 o
   8   5   1       39.04       35.88      7.07 o
   9   5   1        3.92       11.17      6.39 o
  10   5   1        3.64       -1.19     16.70 o
  11   5   1        0.00        5.00     15.80 o
  12   5   1       12.06       21.23      7.22 o
  13   5   1       11.24       26.49      7.70 o
  14   5   1       58.85       76.66      9.16 o
 -12   6   1       15.10       24.93      8.15 o
 -11   6   1       44.33       43.85      8.13 o
 -10   6   1        0.02       -2.74     18.57 o
  -9   6   1        0.98       11.88     16.01 o
  -8   6   1       18.24       23.62      7.44 o
  -7   6   1       40.05       42.74      7.53 o
  -6   6   1        2.65        0.00     16.71 o
  -5   6   1        2.87       -2.36     15.98 o
  -4   6   1        3.29       -1.16     15.47 o
  -3   6   1      116.53      102.71      8.10 o
  -2   6   1        0.77       -2.26     16.03 o
  -1   6   1       43.16       49.73      7.46 o
   0   6   1        3.64        1.12     15.33 o
   1   6   1       41.66       45.80      7.00 o
   2   6   1       23.40       16.10      6.95 o
   3   6   1       24.87       34.20      6.91 o
   4   6   1       89.65       98.42      8.35 o
   5   6   1       65.59       62.43      8.05 o
   6   6   1        2.87       13.97      6.94 o
   7   6   1        1.16       11.43     16.01 o
   8   6   1       42.13       40.46      8.24 o
   9   6   1       24.72       -4.08     21.46 o
  10   6   1       10.33        9.18      7.79 o
  11   6   1        0.11      -14.70     19.17 o
  -6   7   1        0.99       15.41      7.25 o
  -5   7   1        0.31      -20.73     20.73 o
  -4   7   1        2.65       -1.42     19.30 o
  -3   7   1        3.11        8.65      7.29 o
  -2   7   1        2.17      -16.70     18.67 o
  -1   7   1        3.11        5.54     18.49 o
   0   7   1        0.03        2.77     16.74 o
   1   7   1        0.37      -15.29     17.42 o
   2   7   1        5.17        5.60     18.04 o
   3   7   1        1.72      -18.84     18.84 o
   4   7   1       22.41       19.39      8.24 o
   5   7   1        0.04      -11.70     20.16 o
   6   7   1        0.36      -20.91     21.23 o
 -20   0   2       41.70       43.21      7.81 o
 -18   0   2       17.07       10.72     18.11 o
 -16   0   2      722.89      659.77     19.02 o
 -14   0   2      513.95      496.33     15.40 o
 -12   0   2       55.39       66.91      5.87 o
 -10   0   2      331.44      304.73      8.39 o
  -8   0   2     1610.13     1560.35     27.88 o
  -6   0   2     6959.74     6324.59     46.49 o
  -4   0   2     1722.88     1600.64     19.07 o
  -2   0   2      372.44      328.42      7.20 o
   0   0   2       51.16       40.89      1.16 o
   2   0   2      139.58      140.27      4.56 o
   4   0   2    17715.37    15797.65     70.34 o
   6   0   2      323.81      322.18     10.24 o
   8   0   2     1166.85     1210.74     28.67 o
  10   0   2       68.78       60.54      5.48 o
  12   0   2      148.43      144.74      7.64 o
  14   0   2      567.56      609.20     17.34 o
  16   0   2        0.19       -2.32     15.19 o
  18   0   2       55.58       58.74      8.19 o
 -20   1   2        0.71        4.22     18.07 o
 -19   1   2       35.84       44.44      7.58 o
 -18   1   2        4.15      -13.33     17.60 o
 -17   1   2      123.06      110.25      8.02 o
 -16   1   2        8.21       11.90      6.59 o
 -15   1   2       25.02        6.66     16.35 o
 -14   1   2      220.41      212.28      8.50 o
 -13   1   2        9.11       12.76      5.54 o
 -12   1   2        6.94        7.26     11.61 o
 -11   1   2       97.38       81.80      5.62 o
 -10   1   2      423.88      372.72     10.80 o
  -9   1   2      567.59      520.57     14.25 o
  -8   1   2       90.26       74.59      4.33 o
  -7   1   2       41.04       44.11      3.42 o
  -6   1   2      369.81      378.05      9.87 o
  -5   1   2      633.21      619.11     15.94 o
  -4   1   2     2831.03     2788.62     28.11 o
  -3   1   2    11476.08    11177.43     50.92 o
  -2   1   2      196.97      219.08      5.66 o
  -1   1   2      623.55      584.22     11.24 o
   0   1   2       18.69       25.41      1.76 o
   1   1   2     9256.28     9208.61     45.10 o
   2   1   2     3277.10     3438.76     30.01 o
   3   1   2     2375.57     2450.98     27.98 o
   4   1   2      118.23      127.48      3.79 o
   5   1   2      662.94      653.47     18.69 o
   6   1   2      206.70      182.88      5.59 o
   7   1   2     2119.09     2286.16     36.94 o
   8   1   2      142.73      164.75      6.20 o
   9   1   2     1011.21     1035.70     29.49 o
  10   1   2       26.45       23.47      5.34 o
  11   1   2        0.00      -13.89     13.89 o
  12   1   2       71.98       60.04      6.69 o
  13   1   2      175.37      173.23      8.41 o
  14   1   2        4.02        1.00     16.35 o
  15   1   2       54.36       66.83      7.41 o
  16   1   2       10.44        4.72     16.75 o
  17   1   2        0.84       -5.09     15.99 o
  18   1   2        0.57        4.11     16.27 o
  19   1   2        3.03      -19.98     19.98 o
 -20   2   2        5.76      -14.66     21.35 o
 -19   2   2       92.20      101.42      9.53 o
 -18   2   2       23.57       26.73      7.48 o
 -17   2   2      294.87      242.67     10.35 o
 -16   2   2       17.73        4.39     16.71 o
 -15   2   2      385.01      343.63     10.36 o
 -14   2   2       10.33        8.29      6.10 o
 -13   2   2       47.75       36.18      6.37 o
 -12   2   2        2.93      -14.58     14.58 o
 -11   2   2      988.34      891.72     21.55 o
 -10   2   2      235.78      198.43      6.79 o
  -9   2   2       20.44       22.76      4.47 o
  -8   2   2        0.95       -0.56      9.11 o
  -7   2   2     1823.87     1689.17     31.75 o
  -6   2   2      134.82      147.88      4.84 o
  -5   2   2     1213.50     1178.86     24.06 o
  -4   2   2      294.64      288.83      7.71 o
  -3   2   2      383.04      309.89     10.33 o
  -2   2   2     1732.76     1737.22     26.21 o
  -1   2   2     6465.96     6233.37     47.76 o
   0   2   2       74.70       79.52      3.41 o
   1   2   2       19.79       20.71      2.94 o
   2   2   2      769.01      801.81     19.43 o
   3   2   2      580.15      580.87     12.70 o
   4   2   2       57.09       69.11      3.75 o
   5   2   2        1.12       -3.42      9.26 o
   6   2   2      241.51      256.10      7.88 o
   7   2   2       90.87       86.49      5.35 o
   8   2   2        8.72       10.02      4.83 o
   9   2   2        3.77       10.49      5.06 o
  10   2   2       26.17       28.67      5.61 o
  11   2   2       77.12       65.35      6.75 o
  12   2   2        1.76        2.73     14.90 o
  13   2   2        0.00      -13.82     14.84 o
  14   2   2        2.86        0.00     14.32 o
  15   2   2        0.24        4.61     14.57 o
  16   2   2        0.08      -19.13     19.13 o
  17   2   2        5.65      -18.61     18.61 o
  18   2   2        7.99      -21.12     21.12 o
 -19   3   2      101.43      105.64      9.84 o
 -18   3   2        0.53       -2.75     20.65 o
 -17   3   2        0.80       -6.42     16.40 o
 -16   3   2        6.20       -4.80     16.19 o
 -15   3   2       67.03       39.76      7.48 o
 -14   3   2       55.48       47.87      7.00 o
 -13   3   2        8.33       -4.87     15.67 o
 -12   3   2      125.13       85.53      7.69 o
 -11   3   2       27.53       24.06      5.80 o
 -10   3   2      199.89      190.43      7.36 o
  -9   3   2       20.27       24.67      5.20 o
  -8   3   2      490.02      456.89     12.60 o
  -7   3   2      199.12      200.99      6.72 o
  -6   3   2      123.19      140.73      5.79 o
  -5   3   2      189.54      192.42      5.96 o
  -4   3   2      161.33      152.85      5.54 o
  -3   3   2      619.06      633.03     15.39 o
  -2   3   2      839.98      735.86     16.55 o
  -1   3   2      534.30      582.68     14.64 o
   0   3   2     1231.73     1201.97     28.59 o
   1   3   2       55.49       53.43      4.32 o
   2   3   2       11.36        9.70      3.91 o
   3   3   2      442.79      460.77     13.83 o
   4   3   2       43.97       36.61      4.73 o
   5   3   2      375.09      411.03     11.79 o
   6   3   2      268.79      304.47      9.90 o
   7   3   2      271.14      279.85      8.14 o
   8   3   2      247.32      261.70      8.66 o
   9   3   2      188.81      217.57      7.86 o
  10   3   2        1.38      -14.31     14.31 o
  11   3   2       32.73       37.49      6.62 o
  12   3   2       12.17       22.41      6.27 o
  13   3   2        5.53        0.00     14.90 o
  14   3   2        0.73      -11.71     15.80 o
  15   3   2       50.73       64.99      7.73 o
  16   3   2       14.31       28.39      7.57 o
  17   3   2        7.52       -1.43     17.49 o
 -17   4   2       69.52       64.84      8.66 o
 -16   4   2        0.18        0.00     16.43 o
 -15   4   2       70.84       52.43      7.71 o
 -14   4   2        1.70        0.00     15.42 o
 -13   4   2        0.49        5.60     15.72 o
 -12   4   2       77.60       69.16      7.18 o
 -11   4   2       51.04       47.32      6.93 o
 -10   4   2       24.83       21.03      6.51 o
  -9   4   2        3.16      -12.48     14.92 o
  -8   4   2      162.30      187.22      7.93 o
  -7   4   2        2.14        6.45     13.59 o
  -6   4   2      167.81      151.35      7.25 o
  -5   4   2       14.60       21.43      5.19 o
  -4   4   2       92.01       79.48      6.01 o
  -3   4   2        0.78       -1.41     12.02 o
  -2   4   2        7.50       19.16      4.91 o
  -1   4   2      596.01      603.58     18.07 o
   0   4   2        0.11       13.12      4.70 o
   1   4   2       46.45       60.44      5.58 o
   2   4   2        0.17        8.44      4.83 o
   3   4   2        1.03        2.94     13.06 o
   4   4   2       46.92       46.57      5.96 o
   5   4   2      204.54      222.53      8.11 o
   6   4   2       45.26       44.63      6.59 o
   7   4   2      526.87      611.07     20.63 o
   8   4   2        0.87        5.54     15.50 o
   9   4   2       17.76       11.06      6.96 o
  10   4   2       38.64       42.57      7.03 o
  11   4   2       32.12       37.65      6.77 o
  12   4   2        0.09      -16.63     16.63 o
  13   4   2        7.93        1.24     19.43 o
  14   4   2        5.19      -18.29     18.29 o
  15   4   2        0.02       13.02      7.03 o
  16   4   2        1.10       13.33     19.71 o
 -15   5   2       19.28       -2.89     19.91 o
 -14   5   2       11.96        6.40      7.55 o
 -13   5   2       56.45       54.55      8.05 o
 -12   5   2        6.84        2.28      7.18 o
 -11   5   2       76.74       57.80      7.53 o
 -10   5   2      174.72      156.23      9.28 o
  -9   5   2       53.00       42.60      7.22 o
  -8   5   2      381.25      300.02     10.66 o
  -7   5   2        8.97      -15.05     15.64 o
  -6   5   2        2.61        2.91     14.76 o
  -5   5   2       86.94       80.45      7.35 o
  -4   5   2       26.11       27.86      6.29 o
  -3   5   2        6.52        6.36     15.76 o
  -2   5   2      190.51      177.13      8.56 o
  -1   5   2      105.88      126.12      7.62 o
   0   5   2       69.66       65.58      6.64 o
   1   5   2       28.24       27.12      6.60 o
   2   5   2       12.81       22.78      6.29 o
   3   5   2      101.32      106.13      7.64 o
   4   5   2      304.52      285.75      9.94 o
   5   5   2        3.79       10.41      6.59 o
   6   5   2      669.22      697.42     19.65 o
   7   5   2      111.73      122.75      8.14 o
   8   5   2       10.63       11.13      7.16 o
   9   5   2        1.08        5.04      6.61 o
  10   5   2       33.08       33.15      7.22 o
  11   5   2        7.67       13.02      6.72 o
  12   5   2       17.83       12.12     17.92 o
  13   5   2        5.12       14.18     18.59 o
  14   5   2        1.55       12.94      7.87 o
 -12   6   2       53.03       63.37      8.41 o
 -11   6   2        0.00       12.65     17.05 o
 -10   6   2        0.74       -6.77     19.11 o
  -9   6   2        5.83       15.70     18.96 o
  -8   6   2       87.71       95.03      8.58 o
  -7   6   2       72.41       63.81      8.19 o
  -6   6   2       42.18       49.41      7.04 o
  -5   6   2       28.87       37.21      7.03 o
  -4   6   2        8.80        8.08     15.79 o
  -3   6   2       51.83       51.69      7.10 o
  -2   6   2       47.98       44.87      7.27 o
  -1   6   2       84.23       57.12      7.83 o
   0   6   2       12.84       -1.13     15.85 o
   1   6   2       12.73        3.41     16.11 o
   2   6   2       21.91       31.41      6.67 o
   3   6   2       15.61        3.50     17.51 o
   4   6   2       15.06        5.95     17.70 o
   5   6   2        7.53       12.20      7.20 o
   6   6   2       39.24       32.80      7.54 o
   7   6   2        0.02       -2.59     18.38 o
   8   6   2       17.62        4.01     18.09 o
   9   6   2        0.81        2.77     18.09 o
  10   6   2       17.82        1.44     18.74 o
  -7   7   2        0.12        8.46      7.58 o
  -6   7   2       14.68       22.91      7.40 o
  -5   7   2        0.03        1.44     18.01 o
  -4   7   2        0.01      -20.30     20.30 o
  -3   7   2        1.69        1.40      7.43 o
  -2   7   2        9.47        0.00     19.03 o
  -1   7   2        0.70       11.13     19.08 o
   0   7   2       12.06       21.59      7.64 o
   1   7   2       12.39       -4.20     20.72 o
   2   7   2       14.33      -14.12     21.42 o
   3   7   2        1.65        2.15      7.47 o
   4   7   2        1.33        3.63      7.90 o
   5   7   2       53.84       58.00      9.23 o
 -21   0   3        7.43       10.21      7.71 o
 -19   0   3       26.42       39.42      7.25 o
 -17   0   3       83.02       84.24      7.87 o
 -15   0   3        1.10       -2.73     15.82 o
 -13   0   3      310.56      294.17      9.17 o
 -11   0   3        4.13       -1.85     10.43 o
  -9   0   3       73.39       74.29      4.32 o
  -7   0   3        0.82        2.23      7.58 o
  -5   0   3     5226.21     4890.00     37.19 o
  -3   0   3     7925.91     7528.74     37.74 o
  -1   0   3      224.74      232.12      6.80 o
   1   0   3     8553.11     7840.44     40.25 o
   3   0   3     6509.01     6018.90     43.27 o
   5   0   3      299.66      290.15      7.74 o
   7   0   3      175.40      188.42      5.64 o
   9   0   3       50.60       65.20      5.02 o
  11   0   3      817.51      890.81     22.81 o
  13   0   3       12.79       -0.95     16.19 o
  15   0   3      350.36      384.26     11.76 o
  17   0   3        0.10      -18.38     18.38 o
 -21   1   3        4.24        8.87     21.72 o
 -20   1   3       72.34       84.84      8.57 o
 -19   1   3        1.09       -1.28     17.67 o
 -18   1   3        1.16        9.09      6.38 o
 -17   1   3      132.17      120.58      8.22 o
 -16   1   3       51.96       40.79      7.08 o
 -15   1   3      169.61      165.17      8.14 o
 -14   1   3        0.00        8.54     13.17 o
 -13   1   3      132.58      127.15      6.87 o
 -12   1   3      203.40      205.65      6.99 o
 -11   1   3       94.99       93.58      5.60 o
 -10   1   3      287.98      282.44      7.44 o
  -9   1   3      489.12      461.34     12.92 o
  -8   1   3      393.05      402.72     11.43 o
  -7   1   3        3.45        3.26      6.94 o
  -6   1   3     1473.64     1548.12     25.20 o
  -5   1   3     3420.01     3370.01     33.87 o
  -4   1   3      148.26      161.61      4.01 o
  -3   1   3      138.17      147.13      3.95 o
  -2   1   3      671.67      751.52     13.97 o
  -1   1   3     8908.39     8997.42     45.11 o
   0   1   3       24.64       35.01      2.19 o
   1   1   3     2800.70     2720.26     27.28 o
   2   1   3     2365.87     2443.44     27.86 o
   3   1   3      208.79      225.87      6.61 o
   4   1   3     3150.98     3271.06     37.16 o
   5   1   3      290.63      268.46      8.03 o
   6   1   3       65.37       67.21      4.42 o
   7   1   3      224.57      229.52      6.94 o
   8   1   3     2040.21     2059.70     39.49 o
   9   1   3        0.08        5.39     12.38 o
  10   1   3      285.66      291.57      8.39 o
  11   1   3        1.10      -13.68     13.68 o
  12   1   3       23.11       26.81      6.50 o
  13   1   3       48.65       59.17      7.02 o
  14   1   3      131.66      140.35      8.55 o
  15   1   3       57.99       57.21      7.53 o
  16   1   3        9.95       -1.23     17.23 o
  17   1   3        5.01       -1.32     17.70 o
  18   1   3       20.34       23.47      7.99 o
 -20   2   3        7.05       19.86      7.43 o
 -19   2   3       24.70        2.68     20.57 o
 -18   2   3       40.97        9.97     19.63 o
 -17   2   3        0.26      -13.90     17.71 o
 -16   2   3       22.16        3.22     16.75 o
 -15   2   3        7.75      -16.76     16.76 o
 -14   2   3        4.33        0.00      6.17 o
 -13   2   3      200.82      185.25      7.81 o
 -12   2   3      279.49      276.08      8.47 o
 -11   2   3      128.98      123.61      6.36 o
 -10   2   3       24.91       25.07      4.87 o
  -9   2   3      684.62      663.92     16.46 o
  -8   2   3     1988.70     1963.38     35.45 o
  -7   2   3      559.96      593.43     14.21 o
  -6   2   3       62.22       68.04      4.00 o
  -5   2   3        0.38       -7.98      7.98 o
  -4   2   3     1248.73     1200.00     23.77 o
  -3   2   3      984.85     1038.75     21.47 o
  -2   2   3       15.33       16.05      2.93 o
  -1   2   3       56.66       67.17      3.38 o
   0   2   3       64.97       79.89      3.50 o
   1   2   3      642.22      746.98     18.79 o
   2   2   3      872.08      991.34     22.10 o
   3   2   3      102.68      104.14      4.06 o
   4   2   3       47.35       53.51      4.05 o
   5   2   3       38.63       42.11      4.47 o
   6   2   3      107.88      129.66      5.51 o
   7   2   3      165.91      205.16      6.58 o
   8   2   3        6.57       12.42      4.84 o
   9   2   3      110.67      106.61      6.58 o
  10   2   3       43.79       41.63      5.98 o
  11   2   3       49.81       41.52      6.69 o
  12   2   3       17.33       17.32      6.36 o
  13   2   3      189.26      195.36      8.80 o
  14   2   3        1.38       -7.79     17.20 o
  15   2   3        0.08        5.99     18.52 o
  16   2   3        3.62      -19.07     19.07 o
  17   2   3       30.34       45.41      7.92 o
  18   2   3        7.31        7.41     18.81 o
 -19   3   3       51.65       43.65      8.97 o
 -18   3   3       48.23       35.03      8.47 o
 -17   3   3       59.30       60.49      8.42 o
 -16   3   3       30.02       26.50      6.89 o
 -15   3   3       28.49       20.71      7.02 o
 -14   3   3        1.80        5.47      5.93 o
 -13   3   3        1.42       -1.91     14.58 o
 -12   3   3       35.42       29.29      6.05 o
 -11   3   3       55.74       59.07      6.20 o
 -10   3   3        9.59       12.16      5.43 o
  -9   3   3       37.71       51.10      5.44 o
  -8   3   3       81.47       93.17      5.60 o
  -7   3   3      279.19      247.39      7.60 o
  -6   3   3        0.06       10.02      3.74 o
  -5   3   3      119.60      127.26      5.47 o
  -4   3   3      303.14      278.65      8.36 o
  -3   3   3       15.20        9.99      3.82 o
  -2   3   3      300.08      286.24      9.43 o
  -1   3   3      103.95      101.48      4.89 o
   0   3   3      188.15      205.74      6.52 o
   1   3   3        2.70       17.38      4.15 o
   2   3   3      290.21      294.53      8.45 o
   3   3   3        6.39       -3.51     10.61 o
   4   3   3       56.58       51.94      5.16 o
   5   3   3        6.86       10.82      4.58 o
   6   3   3      927.27      931.13     22.00 o
   7   3   3        1.04       14.09      5.22 o
   8   3   3       32.84       27.11      5.99 o
   9   3   3      100.18       99.10      7.29 o
  10   3   3       96.28       97.53      7.81 o
  11   3   3        0.02       -0.66      6.18 o
  12   3   3        0.09      -10.60     16.28 o
  13   3   3       38.63       50.51      7.36 o
  14   3   3       72.63       62.38      8.67 o
  15   3   3        0.15      -13.00     19.45 o
  16   3   3        1.19       12.50     17.84 o
  17   3   3        2.49       14.09      7.88 o
 -18   4   3        0.34        8.92     18.57 o
 -17   4   3       72.23       64.45      8.99 o
 -16   4   3        7.58      -19.58     19.58 o
 -15   4   3       12.92        3.73     15.97 o
 -14   4   3        1.12        5.86     16.93 o
 -13   4   3        0.02       -1.10     16.19 o
 -12   4   3      200.65      181.65      9.07 o
 -11   4   3       50.40       39.71      6.64 o
 -10   4   3        0.90       10.25     13.28 o
  -9   4   3      140.84      131.87      7.42 o
  -8   4   3      253.16      216.79      8.33 o
  -7   4   3       95.98       91.25      6.61 o
  -6   4   3        9.14       11.58     14.46 o
  -5   4   3       51.58       43.87      5.82 o
  -4   4   3       67.04       51.74      5.52 o
  -3   4   3       74.16       65.52      5.81 o
  -2   4   3       68.89       60.91      5.67 o
  -1   4   3        0.02      -12.00     12.00 o
   0   4   3       42.69       45.88      5.51 o
   1   4   3       53.33       48.98      5.57 o
   2   4   3       50.43       35.72      5.82 o
   3   4   3       48.16       53.13      6.03 o
   4   4   3       42.70       51.10      5.73 o
   5   4   3      350.28      338.36      9.79 o
   6   4   3      398.54      409.27     11.69 o
   7   4   3      631.23      686.85     22.42 o
   8   4   3       38.54       35.04      6.79 o
   9   4   3       85.29      100.21      7.77 o
  10   4   3       83.13       89.73      7.85 o
  11   4   3       46.03       43.69      7.49 o
  12   4   3       13.68      -14.45     18.18 o
  13   4   3       79.51       95.43      8.44 o
  14   4   3        1.57      -17.22     17.22 o
  15   4   3        5.58       17.52      7.16 o
 -15   5   3        2.81       11.40     15.34 o
 -14   5   3        0.30        6.77     17.50 o
 -13   5   3       61.39       53.90      7.85 o
 -12   5   3        6.22        7.37     15.33 o
 -11   5   3        0.64        8.20     15.51 o
 -10   5   3       20.68       14.58     18.05 o
  -9   5   3      139.90      125.71      8.77 o
  -8   5   3        9.60       10.36     15.57 o
  -7   5   3       30.37       24.01      6.55 o
  -6   5   3        1.58      -16.16     16.16 o
  -5   5   3       28.72       38.81      6.36 o
  -4   5   3       26.34       32.79      6.73 o
  -3   5   3       78.62       54.13      7.16 o
  -2   5   3       97.68       90.61      7.69 o
  -1   5   3       96.02       96.19      7.50 o
   0   5   3      160.10      155.67      8.13 o
   1   5   3        0.38        9.20     15.07 o
   2   5   3      366.42      392.17     11.83 o
   3   5   3      188.16      185.87      9.02 o
   4   5   3        2.78       15.58      6.98 o
   5   5   3       34.61       41.67      7.16 o
   6   5   3       11.52       14.23      7.17 o
   7   5   3       66.62       75.66      7.68 o
   8   5   3        2.42       -2.29     15.77 o
   9   5   3        1.00       -7.18     16.06 o
  10   5   3        5.10       18.20      6.73 o
  11   5   3        1.60      -17.93     17.93 o
  12   5   3        1.66      -19.80     19.80 o
  13   5   3        9.85        5.83     18.10 o
 -12   6   3        0.10       15.94     19.39 o
 -11   6   3       23.94        4.18     19.18 o
 -10   6   3        3.40       12.11     19.36 o
  -9   6   3      105.11       88.71      8.94 o
  -8   6   3        3.26      -10.10     18.72 o
  -7   6   3       56.30       55.69      7.66 o
  -6   6   3        3.02       -8.40     17.35 o
  -5   6   3       50.31       42.37      7.66 o
  -4   6   3       25.59       22.22      7.18 o
  -3   6   3       32.57      -19.73     19.73 o
  -2   6   3        4.85       -7.11      7.11 o
  -1   6   3        3.68        6.83     15.27 o
   0   6   3        1.96        0.00     16.32 o
   1   6   3       25.13        6.91     17.84 o
   2   6   3       12.50       15.95      6.91 o
   3   6   3       26.55       24.14      7.06 o
   4   6   3        2.29      -19.14     19.14 o
   5   6   3      114.61      126.23      9.42 o
   6   6   3       20.78       34.34      7.22 o
   7   6   3        1.69      -14.53     19.46 o
   8   6   3       11.63        6.84     19.77 o
   9   6   3        0.69        7.57      7.50 o
  10   6   3        0.59       14.76     18.67 o
  -7   7   3        5.81       13.16      7.44 o
  -6   7   3       26.10       28.75      8.15 o
  -5   7   3        3.52       -4.32     18.49 o
  -4   7   3        0.01        6.64      7.50 o
  -3   7   3        0.20       11.28     17.73 o
  -2   7   3       81.03       72.04      8.88 o
  -1   7   3        4.85        8.41     17.85 o
   0   7   3       17.77       16.64      7.85 o
   1   7   3        4.52        9.43      7.41 o
   2   7   3        0.24      -11.44     19.71 o
   3   7   3        2.51       -1.21      7.63 o
   4   7   3        4.80       17.45      8.23 o
 -20   0   4        1.00      -19.18     19.18 o
 -18   0   4      210.30      210.11     10.07 o
 -16   0   4       30.45       33.55      6.27 o
 -14   0   4      251.69      218.07      8.22 o
 -12   0   4        2.48      -10.14     11.53 o
 -10   0   4     1135.77     1055.28     27.06 o
  -8   0   4      142.34      171.48      5.84 o
  -6   0   4       27.47       30.26      2.96 o
  -4   0   4      919.67      800.95     15.33 o
  -2   0   4    19751.62    19466.77    248.63 o
   0   0   4      321.51      280.50      6.77 o
   2   0   4     1464.40     1267.39     20.98 o
   4   0   4       31.98       21.90      2.95 o
   6   0   4      105.08      102.48      4.80 o
   8   0   4        4.80        9.63      4.39 o
  10   0   4       14.87      -13.64     13.64 o
  12   0   4       37.99       43.91      6.97 o
  14   0   4       92.41       99.87      8.25 o
  16   0   4       79.09      105.07      8.32 o
  18   0   4       12.08        8.76     18.92 o
 -21   1   4       57.37       66.23      8.99 o
 -20   1   4        4.45       12.15     16.37 o
 -19   1   4       17.34       -7.53     17.65 o
 -18   1   4       15.92        9.50      6.82 o
 -17   1   4      106.78      104.23      8.15 o
 -16   1   4       72.86       72.37      7.42 o
 -15   1   4       95.24       86.60      7.01 o
 -14   1   4        6.53       13.85      5.41 o
 -13   1   4       49.12       56.21      5.95 o
 -12   1   4        0.57      -13.06     13.06 o
 -11   1   4       52.68       64.95      4.91 o
 -10   1   4      885.71      910.55     25.53 o
  -9   1   4       10.12        8.44      3.91 o
  -8   1   4      419.17      461.37     11.90 o
  -7   1   4       20.25       12.96      3.06 o
  -6   1   4      151.05      169.43      5.49 o
  -5   1   4        7.59        4.91      7.58 o
  -4   1   4      279.35      268.90      7.80 o
  -3   1   4     3878.16     3920.74     33.69 o
  -2   1   4      115.80      119.06      3.69 o
  -1   1   4       36.68       40.39      2.53 o
   0   1   4       50.46       39.61      2.68 o
   1   1   4     2896.41     2915.94     31.05 o
   2   1   4       34.18       36.92      3.06 o
   3   1   4     1612.33     1607.45     26.44 o
   4   1   4      458.52      495.72     11.90 o
   5   1   4      433.25      496.48     12.87 o
   6   1   4     2841.72     2898.08     42.47 o
   7   1   4      698.69      627.14     16.49 o
   8   1   4      197.19      203.46      7.12 o
   9   1   4      111.78      112.41      6.45 o
  10   1   4       74.48       80.90      6.32 o
  11   1   4       76.78       81.74      6.89 o
  12   1   4      192.76      184.18      8.91 o
  13   1   4        9.77       10.16     15.48 o
  14   1   4       34.96       37.42      7.17 o
  15   1   4        0.51        4.75     16.38 o
  16   1   4       42.53       48.25      7.87 o
  17   1   4        0.71       15.16     19.04 o
  18   1   4        3.18      -11.83     21.33 o
 -20   2   4        0.47      -20.82     20.82 o
 -19   2   4        2.05       14.25      7.08 o
 -18   2   4      148.26      123.29      9.06 o
 -17   2   4       10.16       19.55      6.88 o
 -16   2   4       13.53       11.62     15.92 o
 -15   2   4       39.07       36.88      6.94 o
 -14   2   4       57.46       55.85      6.74 o
 -13   2   4       99.66       89.77      6.66 o
 -12   2   4        5.63      -13.06     13.06 o
 -11   2   4        5.61        4.97     12.43 o
 -10   2   4        9.15        8.26      4.55 o
  -9   2   4      167.00      190.80      6.08 o
  -8   2   4        0.76        3.85      9.35 o
  -7   2   4        1.04        0.00      9.27 o
  -6   2   4        1.29       -2.34      8.73 o
  -5   2   4      216.89      227.97      7.23 o
  -4   2   4       13.12       -6.56      8.42 o
  -3   2   4       59.96       61.81      3.46 o
  -2   2   4       58.39       50.15      3.30 o
  -1   2   4        3.24       -3.09      7.95 o
   0   2   4       87.84       89.87      3.70 o
   1   2   4        0.13        3.33      2.84 o
   2   2   4      192.79      215.32      6.50 o
   3   2   4        2.55       -1.43      8.64 o
   4   2   4        0.64        0.52      9.33 o
   5   2   4      696.48      682.59     16.48 o
   6   2   4      181.87      190.85      6.46 o
   7   2   4        6.52      -12.02     12.78 o
   8   2   4      182.14      189.12      7.24 o
   9   2   4      380.57      356.79     10.44 o
  10   2   4       83.97       80.42      7.25 o
  11   2   4      195.13      213.77      8.87 o
  12   2   4       62.82       73.38      7.50 o
  13   2   4       28.24       22.67      6.91 o
  14   2   4        6.54        2.91      6.85 o
  15   2   4      181.64      201.84      9.75 o
  16   2   4        0.95      -12.07     17.23 o
  17   2   4       20.51      -21.42     21.42 o
 -19   3   4       10.29      -18.40     20.17 o
 -18   3   4       51.04       54.36      8.23 o
 -17   3   4        7.42       -4.96     18.32 o
 -16   3   4       32.93       28.62      6.91 o
 -15   3   4      136.11      122.90      8.33 o
 -14   3   4        5.34       -2.53      6.31 o
 -13   3   4        0.00        0.95     13.54 o
 -12   3   4      128.64      122.64      7.54 o
 -11   3   4       94.44       86.38      6.68 o
 -10   3   4      107.15       98.15      6.30 o
  -9   3   4       19.59       21.21      5.28 o
  -8   3   4      128.17      124.51      6.15 o
  -7   3   4       23.56        7.69     11.95 o
  -6   3   4       53.38       45.87      4.73 o
  -5   3   4      372.61      402.10     13.47 o
  -4   3   4      168.17      177.21      5.91 o
  -3   3   4     1006.18     1055.00     27.95 o
  -2   3   4      207.69      201.81      5.94 o
  -1   3   4       16.54       13.62      3.95 o
   0   3   4      106.13      100.88      5.04 o
   1   3   4     1313.91     1441.49     32.56 o
   2   3   4      128.37      135.74      5.52 o
   3   3   4        3.18      -11.68     11.68 o
   4   3   4      161.11      161.86      6.49 o
   5   3   4       26.90        8.29     13.11 o
   6   3   4       43.76       44.42      5.72 o
   7   3   4      157.50      138.54      7.32 o
   8   3   4      191.74      182.69      8.06 o
   9   3   4       50.23       62.14      6.90 o
  10   3   4       49.48       53.52      7.19 o
  11   3   4        5.25      -17.31     17.31 o
  12   3   4       52.17       63.37      7.53 o
  13   3   4        0.05       -6.93      6.93 o
  14   3   4       16.19      -17.70     19.51 o
  15   3   4        0.01        1.35     17.87 o
  16   3   4       13.21       12.98     20.44 o
 -18   4   4        3.68      -21.04     21.04 o
 -17   4   4       16.61       13.13      7.85 o
 -16   4   4       12.45       16.07      6.96 o
 -15   4   4        6.36        7.37      6.77 o
 -14   4   4       16.40      -19.49     19.49 o
 -13   4   4       15.18      -10.94     16.58 o
 -12   4   4       67.86       62.35      7.15 o
 -11   4   4      119.10      103.51      7.92 o
 -10   4   4      238.25      227.91      8.75 o
  -9   4   4        0.02        6.91      5.73 o
  -8   4   4        4.71        8.42     11.42 o
  -7   4   4      129.97      112.99      7.11 o
  -6   4   4      200.10      174.19      7.58 o
  -5   4   4        7.77       -7.54     12.71 o
  -4   4   4       23.47        8.10     13.47 o
  -3   4   4      114.84      106.15      6.40 o
  -2   4   4        1.73       10.43      4.88 o
  -1   4   4       14.89       11.40      5.31 o
   0   4   4      227.67      210.65      7.73 o
   1   4   4      292.06      309.72      9.66 o
   2   4   4       20.53       38.76      5.61 o
   3   4   4      104.44       96.87      7.35 o
   4   4   4        3.45        3.27     15.19 o
   5   4   4       80.03      104.48      7.13 o
   6   4   4       23.00       34.15      6.60 o
   7   4   4       11.39       23.54      6.50 o
   8   4   4        0.67        8.94     15.10 o
   9   4   4       41.58       60.03      7.28 o
  10   4   4        0.44      -17.04     17.04 o
  11   4   4       30.56       -9.12      9.12 o
  12   4   4       46.86       56.62      7.92 o
  13   4   4        0.65      -14.57     17.53 o
  14   4   4       26.78       37.01      8.16 o
  15   4   4        0.33       -1.49     19.26 o
 -16   5   4        8.09        8.90     19.22 o
 -15   5   4        0.02      -18.97     18.97 o
 -14   5   4        1.35       10.73     18.97 o
 -13   5   4        2.68        0.00     16.86 o
 -12   5   4       64.56       51.42      8.01 o
 -11   5   4        0.80        1.17     16.69 o
 -10   5   4       75.90       61.65      7.92 o
  -9   5   4       55.33       38.85      7.10 o
  -8   5   4       69.86       72.54      7.51 o
  -7   5   4       18.20       23.42      6.65 o
  -6   5   4       55.96       55.48      7.28 o
  -5   5   4      168.35      168.91      8.40 o
  -4   5   4       22.73       24.70      6.45 o
  -3   5   4        0.06        4.95      6.07 o
  -2   5   4       17.43       10.15     14.61 o
  -1   5   4       60.02       80.93      7.27 o
   0   5   4        3.20       14.41      6.16 o
   1   5   4        3.71       -1.88     15.25 o
   2   5   4        4.01        9.44      6.56 o
   3   5   4        2.94       14.10      6.92 o
   4   5   4      529.78      554.08     18.51 o
   5   5   4        0.01       -6.28     17.20 o
   6   5   4      168.48      178.85      9.17 o
   7   5   4        0.57       12.44     15.63 o
   8   5   4        3.42        5.90     15.80 o
   9   5   4        7.94        3.71     16.16 o
  10   5   4        0.33      -17.67     17.67 o
  11   5   4        0.64        9.52     17.37 o
  12   5   4        7.27       12.87     17.69 o
 -13   6   4       11.65       20.98      8.21 o
 -12   6   4       11.29        2.88     18.11 o
 -11   6   4        8.46        4.17     18.48 o
 -10   6   4        1.10       16.10      7.04 o
  -9   6   4        7.44       -0.22      7.50 o
  -8   6   4        1.07       -1.26     17.18 o
  -7   6   4        4.82        7.80      6.79 o
  -6   6   4        1.24        7.23     15.90 o
  -5   6   4       48.42       51.91      7.55 o
  -4   6   4        3.78       10.71      6.70 o
  -3   6   4       63.74       67.58      7.92 o
  -2   6   4        0.01        8.08     15.78 o
  -1   6   4        1.16      -12.70     16.77 o
   0   6   4        0.73      -18.68     18.68 o
   1   6   4       27.34       25.60      6.93 o
   2   6   4       55.16       38.86      7.84 o
   3   6   4       10.68       -6.06     19.05 o
   4   6   4        1.29       -7.44     16.35 o
   5   6   4       60.09       74.04      8.22 o
   6   6   4       69.32       74.95      8.78 o
   7   6   4       31.45       36.80      8.13 o
   8   6   4       39.83       55.90      8.47 o
   9   6   4        0.14       -8.74     18.88 o
  -7   7   4        8.23        4.48     18.46 o
  -6   7   4        0.31      -20.95     20.95 o
  -5   7   4       27.19        4.34     20.20 o
  -4   7   4       10.22       33.16      7.58 o
  -3   7   4        4.91        4.26     18.59 o
  -2   7   4        6.70       -9.92     18.96 o
  -1   7   4       13.94        4.25     19.49 o
   0   7   4        1.58        4.98      7.50 o
   1   7   4       27.79       31.81      8.39 o
   2   7   4        2.48       13.31      7.71 o
   3   7   4       53.32       76.87      9.15 o
 -21   0   5       11.61        5.63     20.31 o
 -19   0   5      119.96      118.96      9.02 o
 -17   0   5      296.25      292.74     10.37 o
 -15   0   5      106.82      107.98      7.30 o
 -13   0   5      119.44      106.91      6.50 o
 -11   0   5      787.54      753.29     17.26 o
  -9   0   5      147.02      170.94      5.23 o
  -7   0   5     2523.79     2489.93     32.98 o
  -5   0   5     7145.41     6718.56     46.99 o
  -3   0   5    11488.30    10732.72     54.36 o
  -1   0   5     9362.16     8549.53     48.70 o
   1   0   5     6534.50     5938.80     44.83 o
   3   0   5     2374.10     2402.88     32.64 o
   5   0   5      140.48      155.83      5.09 o
   7   0   5      233.12      226.84      7.34 o
   9   0   5       16.27        4.48     13.55 o
  11   0   5      445.18      454.26     13.62 o
  13   0   5       24.30       26.59      7.06 o
  15   0   5       23.11       11.03     17.63 o
  17   0   5       18.67       -7.09     20.60 o
 -21   1   5        0.92       11.42     17.25 o
 -20   1   5       14.81       10.86      7.49 o
 -19   1   5       16.24        7.42     18.17 o
 -18   1   5       22.54       14.15      7.08 o
 -17   1   5       38.95       42.83      6.80 o
 -16   1   5       71.48       77.35      7.33 o
 -15   1   5       17.19        0.60      6.38 o
 -14   1   5        9.78        2.49     13.12 o
 -13   1   5       24.86        5.34     14.48 o
 -12   1   5      105.48      102.77      6.09 o
 -11   1   5      142.18      136.15      6.08 o
 -10   1   5      286.10      286.60      8.31 o
  -9   1   5      829.11      871.44     24.23 o
  -8   1   5       97.93      103.55      4.51 o
  -7   1   5      132.06      116.98      3.97 o
  -6   1   5      292.50      303.39      9.68 o
  -5   1   5       23.98       29.83      3.05 o
  -4   1   5      437.37      459.36     10.25 o
  -3   1   5      866.20      942.63     18.69 o
  -2   1   5      582.28      599.78     15.46 o
  -1   1   5      385.38      420.35      9.65 o
   0   1   5       28.85       27.65      3.10 o
   1   1   5       21.08       18.80      2.97 o
   2   1   5        9.31        3.89      7.95 o
   3   1   5       70.04       70.95      3.63 o
   4   1   5       79.00       95.03      4.59 o
   5   1   5      188.51      201.60      6.53 o
   6   1   5       24.84       22.22      4.62 o
   7   1   5       49.66       46.04      5.16 o
   8   1   5      311.73      309.83      8.93 o
   9   1   5        2.05        5.38     13.08 o
  10   1   5        3.13       -0.84     14.21 o
  11   1   5       47.04       54.42      7.10 o
  12   1   5      647.98      641.34     18.93 o
  13   1   5       32.41       37.46      7.03 o
  14   1   5        0.23       -3.47     16.63 o
  15   1   5       14.54       13.70     17.48 o
  16   1   5       30.72       28.35      7.89 o
  17   1   5        0.02       -5.75     19.72 o
 -21   2   5       11.60      -16.36     20.98 o
 -20   2   5       23.72       16.91      7.70 o
 -19   2   5       20.26      -11.67     21.19 o
 -18   2   5       36.91       27.39      7.75 o
 -17   2   5        6.10       -0.75      6.64 o
 -16   2   5      107.12      103.23      7.58 o
 -15   2   5      273.76      277.16      9.80 o
 -14   2   5       54.41       55.06      6.79 o
 -13   2   5        0.95        4.43      5.25 o
 -12   2   5       56.71       58.84      5.88 o
 -11   2   5       37.83       31.06      5.17 o
 -10   2   5       84.42       98.18      5.45 o
  -9   2   5       51.99       56.82      4.77 o
  -8   2   5      553.10      565.87     15.12 o
  -7   2   5       47.04       50.78      4.26 o
  -6   2   5       74.93       91.47      4.38 o
  -5   2   5      530.88      540.81     12.93 o
  -4   2   5     2102.03     2199.42     33.12 o
  -3   2   5        5.23       -1.69      7.54 o
  -2   2   5      199.76      220.34      6.22 o
  -1   2   5      811.08      846.09     21.30 o
   0   2   5     2369.81     2500.36     35.23 o
   1   2   5      482.30      506.56     12.66 o
   2   2   5      189.12      192.69      5.64 o
   3   2   5       45.82       44.22      4.37 o
   4   2   5     1638.71     1693.90     35.03 o
   5   2   5        0.13        3.04     10.83 o
   6   2   5      225.73      259.18      7.51 o
   7   2   5       24.87       -7.86     13.57 o
   8   2   5       19.20       13.67      5.57 o
   9   2   5       75.17       74.94      6.67 o
  10   2   5      264.61      265.74      9.42 o
  11   2   5       23.73       29.14      6.95 o
  12   2   5       88.27       83.32      8.17 o
  13   2   5        2.48      -10.19     16.30 o
  14   2   5       43.24       35.91      7.71 o
  15   2   5       25.29       18.94      7.83 o
  16   2   5       10.03        9.10      7.97 o
  17   2   5        8.13        0.00     19.41 o
 -20   3   5       24.40       10.43     22.24 o
 -19   3   5       28.45       34.47      7.96 o
 -18   3   5       11.54        2.62     17.38 o
 -17   3   5       15.31       -1.23     18.73 o
 -16   3   5        0.21      -16.08     16.08 o
 -15   3   5        3.18        7.52     14.93 o
 -14   3   5       27.19       21.11      6.55 o
 -13   3   5       87.27       66.14      7.31 o
 -12   3   5       25.12       27.43      6.28 o
 -11   3   5       27.05       29.13      5.79 o
 -10   3   5       15.66       23.46      5.60 o
  -9   3   5       23.59       24.48      5.27 o
  -8   3   5       21.84       15.21      4.94 o
  -7   3   5        0.83       -1.95     11.32 o
  -6   3   5        3.70       -3.10     10.10 o
  -5   3   5      342.97      355.92     10.89 o
  -4   3   5      188.23      196.21      6.18 o
  -3   3   5       26.15       27.80      4.35 o
  -2   3   5      840.41      839.55     18.28 o
  -1   3   5      282.42      290.61      8.46 o
   0   3   5       84.85       85.91      5.26 o
   1   3   5        2.15       -7.79     10.96 o
   2   3   5       32.19       24.73      4.83 o
   3   3   5      451.72      495.34     16.21 o
   4   3   5        0.08       -1.38     12.27 o
   5   3   5      360.59      414.41     13.30 o
   6   3   5       54.37       56.56      6.00 o
   7   3   5       53.16       48.41      6.40 o
   8   3   5        0.10      -15.40     15.40 o
   9   3   5        3.82       11.36     16.72 o
  10   3   5      174.98      192.46      9.22 o
  11   3   5      142.33      135.59      9.18 o
  12   3   5        8.70       -4.05      7.26 o
  13   3   5      133.02      115.69      9.14 o
  14   3   5        0.39      -17.84     17.84 o
  15   3   5        7.35        8.44     19.79 o
  16   3   5        1.92       16.74      7.55 o
 -18   4   5       13.12      -21.70     21.70 o
 -17   4   5        0.30        0.00     16.76 o
 -16   4   5        8.08      -17.89     17.89 o
 -15   4   5        8.50        1.22     15.84 o
 -14   4   5       48.98       46.23      7.57 o
 -13   4   5       10.21       13.24      6.35 o
 -12   4   5       90.91       83.28      7.50 o
 -11   4   5      201.43      183.08      8.86 o
 -10   4   5        5.57      -16.75     16.75 o
  -9   4   5      142.65      155.82      7.65 o
  -8   4   5       92.69       83.28      6.69 o
  -7   4   5        2.15      -10.61     14.11 o
  -6   4   5        4.19       13.55      5.18 o
  -5   4   5       11.30       -7.68     13.87 o
  -4   4   5       22.33       11.80      5.45 o
  -3   4   5       78.32       70.94      6.35 o
  -2   4   5        4.91        1.11      5.07 o
  -1   4   5       56.59       49.65      5.97 o
   0   4   5       75.90       71.92      6.76 o
   1   4   5      279.98      281.60      9.35 o
   2   4   5        0.62       -5.15      5.86 o
   3   4   5     1037.55     1012.02     25.69 o
   4   4   5       45.59       13.21      8.37 o
   5   4   5       35.16       37.40      7.46 o
   6   4   5        3.34      -16.78     16.78 o
   7   4   5       86.31      102.34      8.12 o
   8   4   5       34.87       10.36     18.24 o
   9   4   5       29.46       23.35      7.43 o
  10   4   5        1.32       11.58     16.46 o
  11   4   5        1.39        0.00     15.60 o
  12   4   5        2.68       -5.20     17.52 o
  13   4   5        8.92       23.17      7.72 o
  14   4   5        8.11        2.19      7.89 o
 -16   5   5        0.10        1.47     18.08 o
 -15   5   5        6.33      -21.14     21.14 o
 -14   5   5       12.65       12.90      7.14 o
 -13   5   5        4.79        3.82      7.03 o
 -12   5   5        1.10        6.08     16.00 o
 -11   5   5      289.23      266.06     11.15 o
 -10   5   5       13.97       22.94      6.74 o
  -9   5   5        4.96        0.00      6.48 o
  -8   5   5       67.74       70.53      7.30 o
  -7   5   5      441.66      427.40     12.97 o
  -6   5   5        8.56       23.85      6.35 o
  -5   5   5      143.50      128.34      8.23 o
  -4   5   5      416.22      414.96     12.36 o
  -3   5   5      252.91      231.11      9.67 o
  -2   5   5       41.42       41.63      6.77 o
  -1   5   5      310.82      317.64     10.23 o
   0   5   5      114.36      115.52      8.37 o
   1   5   5       13.42       12.60     16.65 o
   2   5   5      228.45      252.25     10.03 o
   3   5   5      578.97      608.52     18.63 o
   4   5   5        8.01        6.27     16.80 o
   5   5   5      214.27      207.04      9.78 o
   6   5   5       24.62        0.00     18.46 o
   7   5   5      136.75      166.57      8.88 o
   8   5   5       12.77       24.03      7.22 o
   9   5   5       16.80       14.07     17.11 o
  10   5   5        0.00      -19.93     19.93 o
  11   5   5        0.11        1.41     18.30 o
  12   5   5       17.64       18.24      8.04 o
 -13   6   5       43.61       48.28      8.25 o
 -12   6   5        2.01        2.88     15.88 o
 -11   6   5        0.34       -5.55     19.03 o
 -10   6   5       27.26       25.97      7.64 o
  -9   6   5       90.83       89.71      8.85 o
  -8   6   5       13.76       17.97      7.20 o
  -7   6   5        3.39      -12.39     17.53 o
  -6   6   5        0.00        1.22     17.40 o
  -5   6   5      365.96      349.23     12.08 o
  -4   6   5       63.31       64.69      8.35 o
  -3   6   5      190.72      154.39      9.57 o
  -2   6   5       62.69       69.21      7.60 o
  -1   6   5       77.67       72.13      7.95 o
   0   6   5        5.99       19.15      6.72 o
   1   6   5       43.29       37.75      7.60 o
   2   6   5        0.20        6.29      6.91 o
   3   6   5       59.73       73.08      7.69 o
   4   6   5       22.05       26.71      7.88 o
   5   6   5       60.80       73.64      8.73 o
   6   6   5        3.56       16.17      7.68 o
   7   6   5        1.70       12.07      7.34 o
   8   6   5       39.51       48.84      8.90 o
   9   6   5        5.61       -3.00     21.31 o
  -6   7   5        0.95        8.86     18.44 o
  -5   7   5       12.81        5.83     18.45 o
  -4   7   5       12.51      -18.40     18.40 o
  -3   7   5       11.62       14.14      7.58 o
  -2   7   5       34.81       30.39      8.23 o
  -1   7   5        6.79       -2.88     16.78 o
   0   7   5       27.57       36.41      8.64 o
   1   7   5       60.21       77.15      9.31 o
   2   7   5        0.02        7.64      7.78 o
 -22   0   6        0.22      -19.56     19.56 o
 -20   0   6       41.95       40.56      7.95 o
 -18   0   6       23.03       23.98      6.93 o
 -16   0   6      637.70      678.55     22.25 o
 -14   0   6      462.39      437.01     12.48 o
 -12   0   6      619.15      603.61     16.89 o
 -10   0   6      185.51      175.50      5.78 o
  -8   0   6      116.10      127.80      4.70 o
  -6   0   6      464.57      456.42     11.28 o
  -4   0   6      782.36      745.14     17.31 o
  -2   0   6    12018.92    11802.64     62.41 o
   0   0   6      445.21      410.36     10.10 o
   2   0   6       39.14       40.75      3.28 o
   4   0   6      135.42      147.84      5.11 o
   6   0   6      129.75      133.96      5.64 o
   8   0   6      244.28      252.71      7.95 o
  10   0   6     1286.86     1364.05     29.22 o
  12   0   6       92.38       93.34      7.90 o
  14   0   6       35.98       47.82      6.83 o
  16   0   6      134.67      145.89      9.72 o
 -21   1   6       16.21        5.64     18.82 o
 -20   1   6       23.67       39.22      7.59 o
 -19   1   6        0.20       -7.34     15.28 o
 -18   1   6       16.86       26.69      7.05 o
 -17   1   6        6.15       -9.48     14.93 o
 -16   1   6      395.14      378.22     11.57 o
 -15   1   6        0.64        9.90     13.91 o
 -14   1   6        0.14        5.80     13.50 o
 -13   1   6      123.12      126.17      6.75 o
 -12   1   6      545.36      548.30     16.90 o
 -11   1   6       77.63      102.98      5.48 o
 -10   1   6      452.17      491.24     14.42 o
  -9   1   6      277.95      280.33      7.95 o
  -8   1   6       68.15       65.70      4.24 o
  -7   1   6        0.36        1.85      2.95 o
  -6   1   6        0.33       -7.44      7.44 o
  -5   1   6      716.67      804.28     19.52 o
  -4   1   6      187.74      169.45      5.58 o
  -3   1   6       13.91        6.97      3.06 o
  -2   1   6        4.02       -7.77      8.27 o
  -1   1   6      121.37      143.13      4.81 o
   0   1   6      508.00      492.42     11.06 o
   1   1   6       79.06      100.43      3.79 o
   2   1   6        6.20        0.44      8.36 o
   3   1   6      664.37      712.91     15.12 o
   4   1   6        0.02      -10.08     10.08 o
   5   1   6      956.00     1024.86     27.48 o
   6   1   6      217.95      209.71      6.76 o
   7   1   6      437.20      454.51     13.44 o
   8   1   6      217.92      231.09      7.82 o
   9   1   6      151.31      157.33      7.75 o
  10   1   6      802.06      849.35     24.38 o
  11   1   6      622.58      623.90     18.36 o
  12   1   6      174.96      162.75      8.99 o
  13   1   6       16.16       13.17      6.88 o
  14   1   6        2.33      -16.45     16.45 o
  15   1   6        4.56        6.54     17.19 o
  16   1   6        0.01      -20.52     20.52 o
 -21   2   6       17.48       25.24      8.62 o
 -20   2   6        0.00       -7.46      7.46 o
 -19   2   6      136.20      128.17      9.28 o
 -18   2   6       29.62       38.12      7.57 o
 -17   2   6       34.15       26.40      7.19 o
 -16   2   6      114.39      104.81      8.08 o
 -15   2   6        0.59        0.96     14.59 o
 -14   2   6      209.05      213.72      8.62 o
 -13   2   6       65.88       75.87      6.34 o
 -12   2   6      486.65      519.43     17.87 o
 -11   2   6      243.87      246.38      7.77 o
 -10   2   6        2.56        2.87      4.54 o
  -9   2   6       64.29       66.60      5.04 o
  -8   2   6      343.98      353.26     10.35 o
  -7   2   6       19.57       21.52      3.98 o
  -6   2   6       13.25        6.48      3.86 o
  -5   2   6       43.17       47.34      4.08 o
  -4   2   6      516.01      576.25     13.38 o
  -3   2   6        4.49        9.13      3.38 o
  -2   2   6      226.24      234.85      6.76 o
  -1   2   6      714.07      766.92     21.18 o
   0   2   6      224.51      242.80      8.26 o
   1   2   6      553.59      653.64     15.05 o
   2   2   6     2778.40     2920.84     42.95 o
   3   2   6      550.07      529.91     14.70 o
   4   2   6      111.64      131.93      6.00 o
   5   2   6      104.22      106.39      6.04 o
   6   2   6      611.03      599.27     18.16 o
   7   2   6        3.07       10.21      5.09 o
   8   2   6       52.29       53.12      6.15 o
   9   2   6      466.65      468.06     13.87 o
  10   2   6       61.23       58.97      7.16 o
  11   2   6       30.06       13.41     18.60 o
  12   2   6        0.41       -3.70      6.51 o
  13   2   6      132.50      131.38      8.94 o
  14   2   6       40.90       42.99      7.90 o
  15   2   6        8.98      -15.04     18.40 o
  16   2   6        0.25       -1.95      7.96 o
 -20   3   6        0.34       -7.37     17.75 o
 -19   3   6        0.75       10.38      7.27 o
 -18   3   6        0.62       -6.49     15.96 o
 -17   3   6       21.01       28.01      7.12 o
 -16   3   6       15.28       -3.42     17.12 o
 -15   3   6        8.67       -3.21     16.26 o
 -14   3   6      193.29      176.50      8.61 o
 -13   3   6       23.21        6.58      6.62 o
 -12   3   6       23.14       29.42      6.33 o
 -11   3   6      121.72      125.63      7.20 o
 -10   3   6      129.04      127.67      6.84 o
  -9   3   6      122.39      124.88      6.65 o
  -8   3   6       42.78       45.69      5.47 o
  -7   3   6      164.37      163.57      6.57 o
  -6   3   6      353.27      363.99      9.82 o
  -5   3   6       77.10       90.85      5.42 o
  -4   3   6      215.32      207.18      6.49 o
  -3   3   6       97.22       88.75      5.27 o
  -2   3   6      187.00      189.77      6.30 o
  -1   3   6        1.38       -1.81     10.93 o
   0   3   6       87.08       89.32      5.44 o
   1   3   6      125.08      143.81      6.05 o
   2   3   6      381.62      363.79     10.51 o
   3   3   6       61.17       60.60      5.99 o
   4   3   6       22.25       18.11      5.61 o
   5   3   6      115.99      125.55      6.93 o
   6   3   6       89.83       99.60      6.89 o
   7   3   6      193.85      220.73      8.65 o
   8   3   6       10.95       17.31      6.73 o
   9   3   6       89.44       76.84      7.67 o
  10   3   6        0.43       -3.02      6.72 o
  11   3   6      526.52      574.49     16.74 o
  12   3   6        6.62       13.53      7.36 o
  13   3   6       11.73       12.06      7.43 o
  14   3   6        5.01       13.78     17.43 o
  15   3   6       66.03       81.44      9.25 o
 -18   4   6        2.03       -1.20      7.44 o
 -17   4   6        0.22        9.52     18.29 o
 -16   4   6        7.07       10.28     16.75 o
 -15   4   6        4.91        3.84      6.92 o
 -14   4   6       32.25        6.89     18.67 o
 -13   4   6       37.39       35.91      6.78 o
 -12   4   6      151.02      147.83      8.20 o
 -11   4   6       54.10       52.53      7.15 o
 -10   4   6        1.23       10.30     14.11 o
  -9   4   6        0.11        4.48     15.17 o
  -8   4   6       20.55        0.00     15.34 o
  -7   4   6       28.81       33.51      5.79 o
  -6   4   6       25.59       24.60      5.53 o
  -5   4   6       79.26       74.75      6.14 o
  -4   4   6      169.08      182.57      7.68 o
  -3   4   6       74.10       52.83      6.06 o
  -2   4   6       28.84       22.56      5.80 o
  -1   4   6        0.69       -6.98     14.27 o
   0   4   6      613.25      573.49     15.90 o
   1   4   6     1140.70     1074.99     25.96 o
   2   4   6      160.91      162.28      8.10 o
   3   4   6      914.42      927.50     24.96 o
   4   4   6     2445.07     2418.69     56.42 o
   5   4   6      513.18      518.72     14.99 o
   6   4   6       71.06       70.11      7.80 o
   7   4   6      371.12      362.22     11.22 o
   8   4   6      481.05      481.22     15.51 o
   9   4   6        2.55       -2.29     16.74 o
  10   4   6      124.60      119.90      9.39 o
  11   4   6        0.67      -17.67     17.67 o
  12   4   6        7.03      -20.12     20.12 o
  13   4   6        4.67      -25.47     25.47 o
 -16   5   6        2.84      -16.11     19.04 o
 -15   5   6       29.25       17.45      7.97 o
 -14   5   6        0.34        1.33     17.31 o
 -13   5   6        0.30       -1.27     17.03 o
 -12   5   6        5.52       18.08      6.50 o
 -11   5   6       22.77       28.66      6.88 o
 -10   5   6        2.48       -3.38     14.72 o
  -9   5   6        5.58        6.52     16.41 o
  -8   5   6       20.81       18.79      7.00 o
  -7   5   6       47.07       39.83      7.23 o
  -6   5   6      183.91      152.96      9.14 o
  -5   5   6       20.59       21.69      6.64 o
  -4   5   6      289.79      256.76     10.12 o
  -3   5   6      284.71      281.36     10.07 o
  -2   5   6       19.04        4.84     15.52 o
  -1   5   6      436.89      401.83     11.37 o
   0   5   6      253.24      224.38      9.42 o
   1   5   6        3.45       13.02     16.30 o
   2   5   6      253.71      240.58     10.03 o
   3   5   6      241.27      238.66      9.96 o
   4   5   6       73.21       83.14      8.22 o
   5   5   6       26.95       15.72     19.89 o
   6   5   6        1.70       10.30      6.63 o
   7   5   6        6.34      -14.58     18.82 o
   8   5   6        0.81       -5.07     16.24 o
   9   5   6       10.36        3.76      7.68 o
  10   5   6        0.83      -19.12     19.12 o
  11   5   6        0.93       -4.38     17.69 o
 -13   6   6        3.70       -1.74      7.63 o
 -12   6   6        7.10        2.88     17.76 o
 -11   6   6        3.84        5.34      7.36 o
 -10   6   6        0.68       -8.10     17.80 o
  -9   6   6        0.09       -7.39      7.39 o
  -8   6   6       49.73       54.17      7.74 o
  -7   6   6       28.57        3.76     18.79 o
  -6   6   6       20.69        7.39     17.58 o
  -5   6   6       36.60       21.05      7.48 o
  -4   6   6        3.64       11.43      7.09 o
  -3   6   6        0.13        5.99     15.20 o
  -2   6   6        3.54      -16.29     16.29 o
  -1   6   6       20.87       27.66      7.18 o
   0   6   6       14.07       15.57      7.24 o
   1   6   6       61.76       72.33      7.68 o
   2   6   6       26.60       38.15      7.48 o
   3   6   6       49.83       64.72      7.85 o
   4   6   6       19.87       25.97      7.59 o
   5   6   6      141.38      156.20     10.11 o
   6   6   6       13.84       12.27      7.77 o
   7   6   6       12.63       -4.31     19.75 o
   8   6   6        1.50      -14.89     19.41 o
  -6   7   6        3.89        5.97     19.57 o
  -5   7   6        0.05      -20.45     20.45 o
  -4   7   6       36.86       44.69      8.38 o
  -3   7   6        2.35        5.35      7.81 o
  -2   7   6       36.92       31.87      8.25 o
  -1   7   6        1.53      -16.11     20.66 o
   0   7   6        0.96       -3.44      7.84 o
   1   7   6        0.07        4.72      7.89 o
 -21   0   7        0.31        8.04      7.14 o
 -19   0   7       21.24        2.39     15.85 o
 -17   0   7      340.24      331.97     11.46 o
 -15   0   7      185.28      173.28      8.38 o
 -13   0   7     1630.59     1611.77     39.21 o
 -11   0   7      147.07      150.73      6.03 o
  -9   0   7        5.22        5.78      9.36 o
  -7   0   7      315.72      328.61     10.72 o
  -5   0   7     7152.57     7145.54     54.82 o
  -3   0   7        0.24       -2.93      7.55 o
  -1   0   7     2792.10     2731.35     34.29 o
   1   0   7      800.17      788.25     20.89 o
   3   0   7      330.76      375.42     11.92 o
   5   0   7       12.65        3.68     11.63 o
   7   0   7      837.30      803.00     20.94 o
   9   0   7      858.68      841.29     23.61 o
  11   0   7     1201.87     1217.30     29.70 o
  13   0   7       23.37       25.40      6.85 o
  15   0   7        2.48        5.41     17.44 o
 -22   1   7        9.68      -23.57     23.57 o
 -21   1   7        8.93       15.38     18.71 o
 -20   1   7       19.95        3.91     18.22 o
 -19   1   7       13.79        5.67      7.25 o
 -18   1   7        8.91      -12.43     17.76 o
 -17   1   7       39.62       43.02      7.03 o
 -16   1   7       21.66       11.03      6.83 o
 -15   1   7      369.47      328.88      9.98 o
 -14   1   7       16.46       14.85      6.00 o
 -13   1   7      189.68      174.41      7.50 o
 -12   1   7       70.63       71.65      5.81 o
 -11   1   7       26.97       24.35      4.85 o
 -10   1   7       13.11       10.91      4.35 o
  -9   1   7      206.70      227.35      7.50 o
  -8   1   7      587.22      673.04     15.18 o
  -7   1   7     1002.37     1104.60     25.32 o
  -6   1   7     1147.53     1194.40     24.87 o
  -5   1   7       45.51       48.65      3.62 o
  -4   1   7     1810.90     1992.76     30.15 o
  -3   1   7      592.13      613.95     17.97 o
  -2   1   7      201.33      211.50      7.08 o
  -1   1   7      281.34      286.08      9.67 o
   0   1   7     2467.29     2606.79     36.39 o
   1   1   7     2406.32     2605.63     37.25 o
   2   1   7      305.82      296.53      9.32 o
   3   1   7      822.46      923.26     25.64 o
   4   1   7     1483.43     1571.01     34.12 o
   5   1   7      335.34      320.20      9.47 o
   6   1   7        6.91        3.47      5.03 o
   7   1   7      932.76      945.43     22.85 o
   8   1   7       11.37       11.28      5.78 o
   9   1   7      573.49      580.18     17.09 o
  10   1   7        0.51       11.45     16.85 o
  11   1   7        2.66        4.12     15.68 o
  12   1   7        8.96       13.86      6.60 o
  13   1   7        5.34      -18.40     18.40 o
  14   1   7       12.18        8.97     17.23 o
  15   1   7       22.28        6.87     19.57 o
  16   1   7       42.48       46.82      8.86 o
 -21   2   7        3.87       -1.46     19.18 o
 -20   2   7       14.97       12.28     19.92 o
 -19   2   7        0.31      -19.52     19.52 o
 -18   2   7       26.39       13.11     18.19 o
 -17   2   7        4.16      -16.67     16.90 o
 -16   2   7       50.60       46.81      7.34 o
 -15   2   7      119.41      121.31      7.90 o
 -14   2   7      228.18      229.47      8.83 o
 -13   2   7       10.97        1.95      5.68 o
 -12   2   7      216.15      233.69      7.97 o
 -11   2   7       53.22       69.37      5.68 o
 -10   2   7       86.58       97.51      5.77 o
  -9   2   7      169.92      165.08      6.42 o
  -8   2   7        1.56       -3.56     10.18 o
  -7   2   7      625.44      706.91     16.39 o
  -6   2   7      469.20      481.26     13.72 o
  -5   2   7      294.65      340.51      9.54 o
  -4   2   7      319.17      377.04     12.39 o
  -3   2   7     1570.91     1680.91     31.58 o
  -2   2   7      887.03      921.62     24.01 o
  -1   2   7     1458.52     1535.60     31.43 o
   0   2   7      215.44      231.98      6.80 o
   1   2   7       39.65       38.38      4.52 o
   2   2   7     2915.03     3236.16     47.84 o
   3   2   7     1094.70     1142.69     31.05 o
   4   2   7      230.68      268.62      8.33 o
   5   2   7       30.78       26.11      5.35 o
   6   2   7        5.52        2.29     13.44 o
   7   2   7       19.76       25.73      5.73 o
   8   2   7       26.69       23.53      6.31 o
   9   2   7       27.79       33.17      6.82 o
  10   2   7      454.85      464.03     13.15 o
  11   2   7      274.85      274.77     10.57 o
  12   2   7      159.22      166.80      9.16 o
  13   2   7       33.59       34.27      7.58 o
  14   2   7        0.19      -19.53     19.53 o
  15   2   7       28.65       46.35      8.20 o
 -20   3   7        1.40       14.64      7.52 o
 -19   3   7        0.66        7.11      7.22 o
 -18   3   7       83.81       71.12      8.51 o
 -17   3   7        7.45        8.50     16.06 o
 -16   3   7      139.28      116.68      8.97 o
 -15   3   7        8.16      -11.78     16.62 o
 -14   3   7       22.86        9.22      6.59 o
 -13   3   7      182.34      189.65      8.64 o
 -12   3   7      301.77      294.91      9.67 o
 -11   3   7        8.56        7.42      5.57 o
 -10   3   7        0.30        4.50      5.23 o
  -9   3   7      243.84      275.87      8.21 o
  -8   3   7      424.15      422.99     13.21 o
  -7   3   7       25.20       24.46      5.20 o
  -6   3   7      154.01      150.61      6.28 o
  -5   3   7      338.77      352.89      9.91 o
  -4   3   7      775.10      769.46     18.71 o
  -3   3   7        4.18       -3.17     10.30 o
  -2   3   7      666.60      678.68     17.78 o
  -1   3   7      120.33      132.48      6.06 o
   0   3   7       36.14       40.72      5.02 o
   1   3   7       20.02       28.43      5.13 o
   2   3   7      356.67      355.22     10.66 o
   3   3   7      287.29      292.91      9.19 o
   4   3   7        1.08      -10.97     13.39 o
   5   3   7      118.05      125.95      7.19 o
   6   3   7      292.20      296.16      9.65 o
   7   3   7        1.60       -5.59     15.80 o
   8   3   7      587.16      575.28     18.46 o
   9   3   7       19.61       11.59     16.08 o
  10   3   7       26.91       30.67      7.10 o
  11   3   7       17.62       31.46      7.27 o
  12   3   7       40.05       40.72      7.70 o
  13   3   7        3.09        1.58      7.23 o
  14   3   7       26.87       27.39      8.13 o
 -18   4   7        1.00       -1.43     18.19 o
 -17   4   7        3.14      -18.39     18.39 o
 -16   4   7       19.77       22.88      7.27 o
 -15   4   7       11.42       19.24      6.91 o
 -14   4   7       30.75       26.49      6.91 o
 -13   4   7       93.92      100.43      7.92 o
 -12   4   7        7.40        1.04     14.90 o
 -11   4   7      183.39      181.04      8.79 o
 -10   4   7      106.14       87.76      7.86 o
  -9   4   7       73.55       80.00      6.98 o
  -8   4   7        3.55        0.00     14.90 o
  -7   4   7        2.24        5.96      5.71 o
  -6   4   7        0.27       -2.49     13.25 o
  -5   4   7        8.20       -9.77     12.76 o
  -4   4   7        6.75       -5.41      5.41 o
  -3   4   7        9.08        3.20     14.49 o
  -2   4   7      138.76      117.97      6.99 o
  -1   4   7       27.16       22.57      6.18 o
   0   4   7       73.51       89.23      6.85 o
   1   4   7      144.78      138.58      7.76 o
   2   4   7       65.57       63.71      7.13 o
   3   4   7      409.73      444.29     12.46 o
   4   4   7       46.83       37.54      7.30 o
   5   4   7      156.40      186.61      8.91 o
   6   4   7       42.02       48.80      7.47 o
   7   4   7       14.14        2.16     16.37 o
   8   4   7       13.46       13.83      7.25 o
   9   4   7       67.10       88.48      8.27 o
  10   4   7      122.09      134.32      9.30 o
  11   4   7       23.07       16.71      7.71 o
  12   4   7       16.10        9.89     19.32 o
  13   4   7        1.26       10.46     18.36 o
 -16   5   7        4.32       11.95      7.65 o
 -15   5   7        2.18      -12.57     18.58 o
 -14   5   7       20.75       21.80      7.64 o
 -13   5   7       26.75       10.22     18.34 o
 -12   5   7       50.11       50.68      7.61 o
 -11   5   7       61.06       63.69      7.66 o
 -10   5   7        9.04       10.24     15.89 o
  -9   5   7       44.77       38.73      7.40 o
  -8   5   7       37.97       42.82      6.88 o
  -7   5   7       13.29        5.22     15.95 o
  -6   5   7       56.37       55.84      7.03 o
  -5   5   7       31.89       32.65      6.74 o
  -4   5   7       13.85        3.00     15.98 o
  -3   5   7       13.26       27.26      6.44 o
  -2   5   7       36.78       34.97      7.08 o
  -1   5   7      135.59      128.39      8.13 o
   0   5   7       70.68       82.47      7.64 o
   1   5   7        0.93       -2.08     16.03 o
   2   5   7      265.73      285.50     10.67 o
   3   5   7        5.27        8.74     16.79 o
   4   5   7      131.58      157.73      9.30 o
   5   5   7        0.13       -9.35     17.56 o
   6   5   7       37.80       56.84      7.69 o
   7   5   7       11.65       15.38      7.45 o
   8   5   7        3.78      -11.88     18.14 o
   9   5   7       18.88       36.12      7.63 o
  10   5   7        3.42      -20.80     20.80 o
 -13   6   7        1.03        0.25      7.64 o
 -12   6   7       16.79       27.98      7.55 o
 -11   6   7        0.63       12.62     18.96 o
 -10   6   7        0.71       -4.08     17.80 o
  -9   6   7       15.14       -7.96     18.08 o
  -8   6   7       49.93       50.11      8.28 o
  -7   6   7        0.04       -2.54     16.67 o
  -6   6   7        9.67       11.26     17.74 o
  -5   6   7        1.97        0.00      6.85 o
  -4   6   7        9.53       16.79      6.85 o
  -3   6   7       10.09       -6.13     18.78 o
  -2   6   7        1.43       -6.14     15.38 o
  -1   6   7        0.51        6.17     16.52 o
   0   6   7       33.51       39.71      7.18 o
   1   6   7        0.67      -18.43     18.43 o
   2   6   7        7.05        6.23      7.21 o
   3   6   7        6.01        0.00      7.40 o
   4   6   7       26.33       13.52     19.77 o
   5   6   7        1.52       -4.17     19.72 o
   6   6   7        5.79       16.03      7.69 o
   7   6   7       18.20       24.99      8.44 o
  -5   7   7       17.98        4.99      8.24 o
  -4   7   7       19.63       22.35      7.98 o
  -3   7   7        2.98      -20.22     20.22 o
  -2   7   7        0.23       -4.96      7.82 o
  -1   7   7        0.03       11.96     19.15 o
 -22   0   8       13.88       10.27     19.08 o
 -20   0   8        0.01       10.23     15.77 o
 -18   0   8       31.49       22.73      7.15 o
 -16   0   8      718.12      738.73     23.66 o
 -14   0   8      877.35      834.46     23.11 o
 -12   0   8      353.92      349.68     10.28 o
 -10   0   8       82.81       97.65      5.36 o
  -8   0   8     6672.51     7095.13     63.44 o
  -6   0   8      249.12      266.39      8.26 o
  -4   0   8      651.56      664.74     19.12 o
  -2   0   8     3944.57     4010.47     43.71 o
   0   0   8     1838.53     1864.91     31.89 o
   2   0   8       75.53       90.51      4.74 o
   4   0   8      495.60      511.64     15.79 o
   6   0   8      307.81      299.55      8.88 o
   8   0   8      890.17      876.45     23.12 o
  10   0   8       62.71       66.13      7.49 o
  12   0   8        2.41       -3.46     15.10 o
  14   0   8        0.55      -10.64     18.05 o
 -22   1   8        0.44      -19.57     19.57 o
 -21   1   8        0.98        5.57     17.93 o
 -20   1   8        0.81        2.60     17.82 o
 -19   1   8       43.19        9.70     19.32 o
 -18   1   8       57.46       42.73      7.49 o
 -17   1   8      207.92      218.26      9.40 o
 -16   1   8      418.14      397.29     11.07 o
 -15   1   8       67.42       64.41      7.23 o
 -14   1   8      148.45      153.45      7.75 o
 -13   1   8      147.09      164.37      7.21 o
 -12   1   8      279.48      274.21      7.98 o
 -11   1   8       23.53       21.34      5.18 o
 -10   1   8      543.36      624.87     16.02 o
  -9   1   8     1604.73     1656.11     34.07 o
  -8   1   8      436.12      418.07     13.42 o
  -7   1   8      756.09      828.36     22.95 o
  -6   1   8     4534.12     5011.15     51.19 o
  -5   1   8      143.94      193.47      6.44 o
  -4   1   8     3410.24     3528.08     41.72 o
  -3   1   8      899.79     1028.90     23.66 o
  -2   1   8     1425.41     1483.27     28.61 o
  -1   1   8      206.95      229.12      7.01 o
   0   1   8     2009.54     2267.01     36.14 o
   1   1   8      274.13      321.36      9.66 o
   2   1   8      684.04      745.53     16.57 o
   3   1   8      239.92      261.19      8.51 o
   4   1   8      329.18      353.30      9.98 o
   5   1   8      122.13      144.11      6.49 o
   6   1   8      276.73      251.32      8.01 o
   7   1   8      145.25      150.76      7.56 o
   8   1   8       73.67       79.60      7.22 o
   9   1   8       85.30       89.70      7.75 o
  10   1   8      935.70      893.32     27.39 o
  11   1   8      173.48      180.41      9.24 o
  12   1   8       27.90       22.14      6.80 o
  13   1   8       13.99      -17.74     17.74 o
  14   1   8        0.09        0.00     19.85 o
  15   1   8        5.29        0.00     17.69 o
 -21   2   8        7.87       16.69      7.48 o
 -20   2   8        1.06        4.08     16.82 o
 -19   2   8        3.61        9.97      6.93 o
 -18   2   8       21.87       32.75      6.88 o
 -17   2   8      139.51      155.87      8.66 o
 -16   2   8       39.19       26.88      7.28 o
 -15   2   8      502.27      503.12     14.68 o
 -14   2   8       66.73       63.53      7.04 o
 -13   2   8      183.96      172.28      7.75 o
 -12   2   8        4.87      -11.89     14.07 o
 -11   2   8      272.13      265.20      8.75 o
 -10   2   8       45.11       61.79      5.64 o
  -9   2   8       61.64       58.75      5.33 o
  -8   2   8      361.94      442.76     14.43 o
  -7   2   8        7.48       -1.88      4.42 o
  -6   2   8       17.36        6.27     10.43 o
  -5   2   8       88.58       84.23      4.86 o
  -4   2   8       94.72      113.74      5.33 o
  -3   2   8      802.47      866.11     25.20 o
  -2   2   8      536.35      601.45     15.06 o
  -1   2   8      631.43      657.47     16.21 o
   0   2   8       10.09       -5.82     11.25 o
   1   2   8      107.97      103.05      5.65 o
   2   2   8     1172.74     1205.29     32.93 o
   3   2   8      802.35      839.98     20.18 o
   4   2   8      223.26      238.82      8.05 o
   5   2   8       73.72       85.62      6.54 o
   6   2   8       55.96       52.14      6.08 o
   7   2   8        2.70        6.17     14.66 o
   8   2   8      154.85      151.21      8.34 o
   9   2   8      154.36      165.77      8.70 o
  10   2   8        8.07       18.73      6.55 o
  11   2   8        0.51      -11.56     16.11 o
  12   2   8        0.01        0.21      6.81 o
  13   2   8       17.42        5.28     17.92 o
  14   2   8       33.06       36.91      8.31 o
 -20   3   8        3.19        1.46     17.94 o
 -19   3   8        7.56        7.56      7.72 o
 -18   3   8       11.42       24.77      7.14 o
 -17   3   8      116.27      127.27      8.94 o
 -16   3   8       12.56       19.64      7.06 o
 -15   3   8       25.42       25.31      7.18 o
 -14   3   8        0.00       -4.06     15.98 o
 -13   3   8      302.86      280.24     10.06 o
 -12   3   8      114.58      128.39      7.75 o
 -11   3   8        6.77        8.28      5.99 o
 -10   3   8       80.75       78.63      6.72 o
  -9   3   8       30.07       10.08     15.22 o
  -8   3   8       18.53       20.94      5.41 o
  -7   3   8      144.92      154.18      6.97 o
  -6   3   8        5.16      -12.07     12.07 o
  -5   3   8      443.61      448.07     13.11 o
  -4   3   8        1.41       -2.70     12.29 o
  -3   3   8       15.03        2.69     12.19 o
  -2   3   8       16.76        0.00     12.87 o
  -1   3   8      404.33      436.31     12.68 o
   0   3   8      131.99      133.23      6.58 o
   1   3   8       21.39       25.60      5.48 o
   2   3   8        2.27        1.52     12.83 o
   3   3   8      144.61      147.18      7.43 o
   4   3   8        0.00       -3.35     13.80 o
   5   3   8        0.58       -7.06     14.93 o
   6   3   8      344.53      374.12     10.80 o
   7   3   8       59.05       56.20      7.26 o
   8   3   8        0.19        9.79      6.23 o
   9   3   8       39.14       41.41      7.44 o
  10   3   8       78.16       81.69      8.41 o
  11   3   8       64.25       58.52      7.95 o
  12   3   8        6.40        2.23      7.64 o
  13   3   8       18.63        8.06      8.26 o
 -18   4   8        0.01       14.33     17.78 o
 -17   4   8        1.42       -9.50     18.46 o
 -16   4   8       13.00       32.17      7.09 o
 -15   4   8       36.28       37.24      7.37 o
 -14   4   8        1.73        8.12     14.81 o
 -13   4   8       95.42       94.42      8.37 o
 -12   4   8      104.33      112.88      7.98 o
 -11   4   8        0.41       -7.05     16.15 o
 -10   4   8       13.82        1.93     16.63 o
  -9   4   8      235.88      230.67      9.26 o
  -8   4   8        0.01       -1.80     15.72 o
  -7   4   8       22.99       -0.88     15.91 o
  -6   4   8       19.47       22.74      5.92 o
  -5   4   8       26.97       14.50      6.08 o
  -4   4   8       34.69       39.23      6.25 o
  -3   4   8      296.77      290.93      9.24 o
  -2   4   8       20.83       22.01      6.12 o
  -1   4   8       25.51       22.85      6.28 o
   0   4   8       11.32       20.68      5.87 o
   1   4   8       17.71        3.56     15.52 o
   2   4   8       20.82       23.70      6.62 o
   3   4   8       83.02       93.65      7.45 o
   4   4   8       17.60        1.98     15.76 o
   5   4   8        6.75      -18.33     18.33 o
   6   4   8       10.82       -0.72      7.15 o
   7   4   8       42.76       47.30      7.78 o
   8   4   8      105.72      113.22      8.59 o
   9   4   8       49.00       45.48      8.17 o
  10   4   8        2.27        1.33     18.42 o
  11   4   8        2.37      -19.59     20.18 o
  12   4   8       17.64       37.43      8.17 o
 -16   5   8        0.28       13.20     19.19 o
 -15   5   8       13.81       12.62     18.97 o
 -14   5   8        5.87        6.71     18.85 o
 -13   5   8        2.10       10.95      6.89 o
 -12   5   8       34.31       29.94      7.47 o
 -11   5   8        0.57       12.74      6.41 o
 -10   5   8      219.80      198.49     10.16 o
  -9   5   8        5.58       11.21     15.93 o
  -8   5   8       52.58       51.53      7.68 o
  -7   5   8        8.30       -3.21     16.46 o
  -6   5   8       98.67       92.51      7.84 o
  -5   5   8        1.32        5.71      6.41 o
  -4   5   8       40.69       36.30      7.00 o
  -3   5   8        7.62        4.12     15.91 o
  -2   5   8       86.94       81.27      7.70 o
  -1   5   8        4.64        7.32     16.02 o
   0   5   8      174.42      169.36      9.41 o
   1   5   8        0.05        3.79      6.59 o
   2   5   8       99.31      108.77      8.44 o
   3   5   8        0.09        8.17      6.86 o
   4   5   8      385.30      425.74     12.34 o
   5   5   8        0.14       -1.22     17.87 o
   6   5   8       72.81       73.23      8.36 o
   7   5   8        0.13       -6.59     16.83 o
   8   5   8        7.29      -11.01     20.41 o
   9   5   8        7.86      -19.72     19.72 o
 -12   6   8        1.59        5.11      7.34 o
 -11   6   8       11.74       13.69      7.84 o
 -10   6   8       21.89       38.59      7.53 o
  -9   6   8       47.51       59.41      8.47 o
  -8   6   8        5.31       -9.22     18.20 o
  -7   6   8       21.29       15.54     19.29 o
  -6   6   8       22.35       -6.39     19.08 o
  -5   6   8       34.68       38.60      7.84 o
  -4   6   8       14.19       -1.26     17.12 o
  -3   6   8       86.20       90.35      8.56 o
  -2   6   8        1.07        8.83     16.98 o
  -1   6   8       26.70       29.46      7.36 o
   0   6   8        0.72        9.01     17.59 o
   1   6   8       29.39       40.95      8.15 o
   2   6   8        0.02       -7.99     17.57 o
   3   6   8       28.57       41.58      7.70 o
   4   6   8        0.88      -15.39     20.61 o
   5   6   8       20.81       22.81      8.17 o
   6   6   8        0.95       -1.24      7.96 o
 -21   0   9        1.08        2.74     17.21 o
 -19   0   9        0.36      -17.68     17.68 o
 -17   0   9      630.52      620.65     19.39 o
 -15   0   9       48.78       56.55      6.85 o
 -13   0   9      878.83      872.10     22.25 o
 -11   0   9      134.13      147.94      6.35 o
  -9   0   9      168.15      204.75      6.17 o
  -7   0   9     2878.03     3274.72     43.91 o
  -5   0   9     2431.09     2328.16     36.10 o
  -3   0   9      561.92      539.75     13.42 o
  -1   0   9      496.70      474.76     13.13 o
   1   0   9      354.08      354.48     10.18 o
   3   0   9       28.11       23.75      4.77 o
   5   0   9      130.33      116.31      6.34 o
   7   0   9      137.75      141.42      7.56 o
   9   0   9     1060.48     1008.12     27.78 o
  11   0   9       82.16       89.79      8.00 o
  13   0   9       13.57       -5.25     18.01 o
 -22   1   9        0.23      -19.17     19.17 o
 -21   1   9       17.51       -5.56     21.07 o
 -20   1   9       14.69       13.86      7.15 o
 -19   1   9       10.26        3.64     15.32 o
 -18   1   9        0.24       -9.07     16.36 o
 -17   1   9      349.71      352.00     11.40 o
 -16   1   9       48.67       45.87      7.31 o
 -15   1   9      486.63      510.18     16.19 o
 -14   1   9       84.02       92.35      7.00 o
 -13   1   9       15.10       -7.18     14.16 o
 -12   1   9        9.88       29.02      4.98 o
 -11   1   9       12.41      -12.01     12.01 o
 -10   1   9      888.29      893.82     19.93 o
  -9   1   9     1293.68     1421.97     32.92 o
  -8   1   9      168.14      195.00      6.35 o
  -7   1   9     1059.22     1182.14     28.62 o
  -6   1   9     1790.40     1943.45     35.29 o
  -5   1   9        6.14        4.64      3.97 o
  -4   1   9       11.26       10.53      3.86 o
  -3   1   9        5.36        3.07      9.53 o
  -2   1   9      577.59      642.17     14.89 o
  -1   1   9       10.31       11.44      4.03 o
   0   1   9        6.77        9.98      4.16 o
   1   1   9      677.96      738.51     16.84 o
   2   1   9       18.32       21.16      4.73 o
   3   1   9       32.50       43.44      5.19 o
   4   1   9       27.39       31.97      5.33 o
   5   1   9       21.01       27.25      5.35 o
   6   1   9       68.04       69.40      6.46 o
   7   1   9      257.75      244.02      8.98 o
   8   1   9      140.31      135.06      8.09 o
   9   1   9       98.42       93.40      7.84 o
  10   1   9       60.67       60.49      7.78 o
  11   1   9        0.02        2.72      6.64 o
  12   1   9        0.28       -0.21      6.84 o
  13   1   9        0.00       -5.33     17.08 o
  14   1   9        6.46      -18.52     19.38 o
 -21   2   9        0.04       10.14     18.16 o
 -20   2   9        8.25       19.04      7.30 o
 -19   2   9       68.07       63.77      8.32 o
 -18   2   9      161.30      178.34      9.87 o
 -17   2   9      132.82      161.89      8.91 o
 -16   2   9      166.83      172.15      8.92 o
 -15   2   9       59.71       76.06      7.49 o
 -14   2   9      103.37      117.41      7.60 o
 -13   2   9      246.97      270.07      8.99 o
 -12   2   9      292.43      298.34      9.70 o
 -11   2   9        1.95        1.66      5.46 o
 -10   2   9     1085.30     1140.54     34.02 o
  -9   2   9       13.50       23.10      4.97 o
  -8   2   9       85.97       99.31      5.72 o
  -7   2   9        0.02       -2.73      4.36 o
  -6   2   9      512.91      539.70     15.37 o
  -5   2   9      173.69      193.04      6.23 o
  -4   2   9      447.10      531.94     15.51 o
  -3   2   9     2082.42     2291.02     40.61 o
  -2   2   9       15.10       16.74      4.59 o
  -1   2   9       84.18       99.91      5.61 o
   0   2   9      169.86      167.24      6.66 o
   1   2   9     1470.09     1673.20     37.66 o
   2   2   9        5.82       10.50     12.88 o
   3   2   9        0.13      -12.56     12.56 o
   4   2   9      131.45      115.89      6.90 o
   5   2   9      176.92      171.88      7.91 o
   6   2   9      297.38      283.34      9.27 o
   7   2   9        0.37      -14.79     14.79 o
   8   2   9        8.04      -17.20     17.20 o
   9   2   9      128.45      126.81      8.35 o
  10   2   9      108.96      100.50      8.43 o
  11   2   9       14.15      -17.16     18.67 o
  12   2   9        0.01      -14.38     17.00 o
  13   2   9        0.64        0.00     19.01 o
  14   2   9       31.30       29.44      8.57 o
 -20   3   9        4.14       11.68     19.03 o
 -19   3   9        4.85        1.61      7.39 o
 -18   3   9        6.64        0.00      7.16 o
 -17   3   9        0.42       18.75      6.83 o
 -16   3   9      142.31      147.82      9.08 o
 -15   3   9      115.43      111.40      8.48 o
 -14   3   9      465.08      462.10     14.83 o
 -13   3   9       45.86       46.41      7.24 o
 -12   3   9      161.09      197.13      8.71 o
 -11   3   9      339.76      345.47     10.91 o
 -10   3   9      431.27      404.80     12.85 o
  -9   3   9      274.26      258.02      8.84 o
  -8   3   9     1464.01     1489.61     40.48 o
  -7   3   9       35.54       35.91      6.17 o
  -6   3   9       16.60      -10.27     14.56 o
  -5   3   9       60.42       52.22      5.98 o
  -4   3   9       58.89       58.90      5.69 o
  -3   3   9       29.22       18.31      5.30 o
  -2   3   9       38.01       54.78      5.59 o
  -1   3   9       69.67       67.77      5.87 o
   0   3   9      113.93      104.50      6.74 o
   1   3   9       50.14       51.14      6.00 o
   2   3   9       40.81       40.12      6.21 o
   3   3   9      185.65      186.91      8.15 o
   4   3   9       53.90       57.27      6.84 o
   5   3   9       21.80      -13.19     15.76 o
   6   3   9       20.49       21.54      6.90 o
   7   3   9       32.50       40.47      6.72 o
   8   3   9        0.01        6.68     15.89 o
   9   3   9       42.68       53.86      7.61 o
  10   3   9       18.16        8.76     17.64 o
  11   3   9       15.17       22.78      7.23 o
  12   3   9      106.76      115.66      9.81 o
  13   3   9        0.49        2.99     18.41 o
 -18   4   9       14.55        8.86      8.11 o
 -17   4   9        4.07       10.91     17.47 o
 -16   4   9       18.22        9.07     18.28 o
 -15   4   9       17.69       20.13      7.24 o
 -14   4   9       90.66      110.93      8.44 o
 -13   4   9        2.78       11.20     17.50 o
 -12   4   9       26.49       25.54      6.97 o
 -11   4   9       14.29       20.91      6.52 o
 -10   4   9        0.91        5.94     15.53 o
  -9   4   9      367.16      378.17     12.32 o
  -8   4   9        5.29       -2.79     16.66 o
  -7   4   9      324.69      330.06     10.16 o
  -6   4   9       49.12       43.25      6.92 o
  -5   4   9       17.68        8.81     15.21 o
  -4   4   9       98.01       92.92      6.90 o
  -3   4   9      124.73      121.85      7.82 o
  -2   4   9       79.16       81.24      7.15 o
  -1   4   9      158.81      162.57      8.18 o
   0   4   9        0.25       -5.49     15.05 o
   1   4   9        1.48        3.45      6.19 o
   2   4   9       91.71       92.41      7.50 o
   3   4   9       43.86       51.55      7.26 o
   4   4   9      153.97      164.15      9.00 o
   5   4   9      200.57      206.35      9.86 o
   6   4   9        3.44      -15.96     19.88 o
   7   4   9      275.58      292.76     11.10 o
   8   4   9        4.78       -7.54     17.13 o
   9   4   9        0.43      -16.19     16.19 o
  10   4   9        0.31        2.09      7.29 o
  11   4   9       22.84        5.87     18.90 o
 -16   5   9        2.75        7.63      7.81 o
 -15   5   9        0.80        2.83     17.43 o
 -14   5   9        7.47       17.18      7.78 o
 -13   5   9       16.04        3.91     18.76 o
 -12   5   9        1.12        6.28     15.65 o
 -11   5   9        1.80       -4.86     18.66 o
 -10   5   9       36.66       27.87      7.47 o
  -9   5   9       18.42      -17.86     17.86 o
  -8   5   9       24.51       29.67      7.23 o
  -7   5   9        0.60      -16.99     16.99 o
  -6   5   9       27.64        6.50     19.32 o
  -5   5   9       66.95       68.16      7.52 o
  -4   5   9        0.77        3.21     16.25 o
  -3   5   9        1.68        2.14     16.23 o
  -2   5   9       44.15       48.44      7.30 o
  -1   5   9        5.70       -5.44     17.92 o
   0   5   9       84.62       77.80      7.77 o
   1   5   9       57.93       59.85      7.66 o
   2   5   9        0.12        8.10     17.29 o
   3   5   9       63.32       72.66      7.98 o
   4   5   9        3.28       -6.15     17.87 o
   5   5   9       19.31      -11.47     18.07 o
   6   5   9        8.10      -19.59     19.59 o
   7   5   9        4.01       15.16     18.43 o
   8   5   9        0.18        0.00     17.25 o
 -12   6   9        1.47       -1.48     16.91 o
 -11   6   9        0.05        5.74      7.42 o
 -10   6   9        3.01        0.00     20.58 o
  -9   6   9        0.55       15.06     18.32 o
  -8   6   9        4.29       10.08      7.65 o
  -7   6   9        0.93      -15.88     17.75 o
  -6   6   9       16.54       33.80      7.22 o
  -5   6   9       24.27       18.61      7.54 o
  -4   6   9        0.88      -14.24     17.41 o
  -3   6   9        6.97       -8.01      8.01 o
  -2   6   9       26.13       10.41     16.97 o
  -1   6   9        7.81       14.45      7.05 o
   0   6   9        0.36      -17.40     17.40 o
   1   6   9        0.05      -19.13     19.13 o
   2   6   9       47.36       68.34      8.35 o
   3   6   9        5.97        9.89     18.70 o
   4   6   9        0.10        2.66      7.72 o
   5   6   9        0.80      -14.95     21.14 o
 -22   0  10       26.09       31.00      8.03 o
 -20   0  10        2.49      -14.14     17.00 o
 -18   0  10      393.31      412.18     13.06 o
 -16   0  10      809.49      794.59     25.02 o
 -14   0  10      103.27      106.43      7.15 o
 -12   0  10      238.71      234.69      7.84 o
 -10   0  10        1.15       -1.32     11.72 o
  -8   0  10      152.98      154.46      5.90 o
  -6   0  10        0.00        2.39      3.99 o
  -4   0  10     3946.09     3876.93     48.78 o
  -2   0  10      120.98      128.36      5.42 o
   0   0  10       95.04      101.65      5.46 o
   2   0  10        4.88        0.00     12.01 o
   4   0  10        0.01      -12.33     12.33 o
   6   0  10        1.62       -2.60     14.32 o
   8   0  10       93.80       99.90      8.08 o
  10   0  10       75.74       74.42      7.77 o
  12   0  10       50.31       66.64      7.87 o
  14   0  10        9.23       14.10      7.79 o
 -22   1  10        2.77        3.46      7.75 o
 -21   1  10        0.16        0.00     16.36 o
 -20   1  10        0.95      -18.55     18.55 o
 -19   1  10       60.52       74.77      7.97 o
 -18   1  10       62.50       64.26      7.80 o
 -17   1  10       70.55       72.44      7.85 o
 -16   1  10       11.59       -1.00     16.05 o
 -15   1  10       27.27       36.69      6.46 o
 -14   1  10      252.17      248.43      8.81 o
 -13   1  10       62.30       58.32      6.33 o
 -12   1  10       19.83       20.16      5.51 o
 -11   1  10      430.79      458.43     13.56 o
 -10   1  10        0.23        4.44      4.73 o
  -9   1  10       65.60       75.65      5.37 o
  -8   1  10      564.51      616.34     16.78 o
  -7   1  10      277.26      297.22      7.91 o
  -6   1  10      394.76      393.12     13.38 o
  -5   1  10      159.75      162.32      5.85 o
  -4   1  10      188.79      191.86      6.06 o
  -3   1  10       93.29       95.95      5.05 o
  -2   1  10       15.25       13.47      4.13 o
  -1   1  10        4.30      -11.17     11.17 o
   0   1  10      233.24      221.63      6.81 o
   1   1  10       47.35       36.80      5.29 o
   2   1  10       53.77       57.87      5.62 o
   3   1  10        0.90      -12.89     12.89 o
   4   1  10      283.73      290.01      9.42 o
   5   1  10      214.88      226.76      8.16 o
   6   1  10       70.78       67.83      7.20 o
   7   1  10      229.14      228.36      9.18 o
   8   1  10       99.28      107.76      7.71 o
   9   1  10       42.11       32.01      7.29 o
  10   1  10       53.92       51.22      7.84 o
  11   1  10       65.10       73.91      7.96 o
  12   1  10       23.46       35.71      7.48 o
  13   1  10        2.52        2.12      7.25 o
 -21   2  10        0.22      -20.38     20.38 o
 -20   2  10       31.30       36.64      8.45 o
 -19   2  10       41.21       37.85      8.07 o
 -18   2  10        6.32       10.85     17.09 o
 -17   2  10       34.96       39.64      7.43 o
 -16   2  10        0.51       -9.58     17.20 o
 -15   2  10      213.34      226.53      9.24 o
 -14   2  10        1.85        1.88     15.36 o
 -13   2  10       11.23       10.65     14.59 o
 -12   2  10        0.04        8.39     13.42 o
 -11   2  10        5.45        9.53     13.05 o
 -10   2  10      162.71      174.69      7.12 o
  -9   2  10       52.51       52.55      5.66 o
  -8   2  10       56.13       68.65      5.59 o
  -7   2  10       19.25       20.03      4.96 o
  -6   2  10       44.05       36.06      5.23 o
  -5   2  10       78.57       77.24      5.40 o
  -4   2  10        0.57       -0.54      4.50 o
  -3   2  10       19.83        2.59     12.86 o
  -2   2  10       47.53       56.84      5.35 o
  -1   2  10       63.03       67.43      5.71 o
   0   2  10       21.28       15.02      5.13 o
   1   2  10       72.19       76.06      5.99 o
   2   2  10        0.18        2.29     12.32 o
   3   2  10       22.82       27.83      5.71 o
   4   2  10        1.44        3.96      5.70 o
   5   2  10       89.62       87.90      7.15 o
   6   2  10       13.07       17.32      6.33 o
   7   2  10       30.83       20.60      6.55 o
   8   2  10        7.78       -2.16     17.45 o
   9   2  10        2.61        1.53      6.79 o
  10   2  10       81.58       63.90      8.68 o
  11   2  10        9.46       -1.30     18.24 o
  12   2  10        0.93      -15.21     18.91 o
  13   2  10       22.55        0.00     19.40 o
 -20   3  10        6.38      -13.19     21.08 o
 -19   3  10        0.78       11.07     18.36 o
 -18   3  10       11.08       14.38     19.43 o
 -17   3  10      182.71      192.86     10.54 o
 -16   3  10        9.04        4.67     19.12 o
 -15   3  10       21.78        6.63     18.76 o
 -14   3  10        3.81       -2.10     15.96 o
 -13   3  10       73.03       83.95      7.63 o
 -12   3  10      137.43      154.19      8.46 o
 -11   3  10      669.80      692.24     22.51 o
 -10   3  10      114.45      107.08      7.92 o
  -9   3  10       22.18       41.26      6.35 o
  -8   3  10     1067.46     1037.04     25.12 o
  -7   3  10     1159.18     1168.32     25.63 o
  -6   3  10       29.15        7.75     14.29 o
  -5   3  10      216.22      180.90      7.70 o
  -4   3  10       47.88       44.83      5.72 o
  -3   3  10      116.70      112.48      6.65 o
  -2   3  10        0.37        4.67     13.33 o
  -1   3  10       90.28       91.10      6.66 o
   0   3  10       43.19       43.34      5.85 o
   1   3  10       22.77       22.46      5.90 o
   2   3  10        6.17       -0.88     13.87 o
   3   3  10        2.34      -12.79     13.92 o
   4   3  10        3.46       -6.70     14.80 o
   5   3  10       14.40       -1.01     15.15 o
   6   3  10       71.34       66.56      7.73 o
   7   3  10       30.90       15.65     19.81 o
   8   3  10      121.88      126.57      8.88 o
   9   3  10       22.22        1.25     18.90 o
  10   3  10       12.33      -11.90     19.30 o
  11   3  10       57.63       70.46      8.88 o
  12   3  10       27.46       59.54      8.17 o
 -18   4  10        0.03       -2.89     18.98 o
 -17   4  10        4.63       -8.26     17.84 o
 -16   4  10       10.81        2.62     18.80 o
 -15   4  10        0.17        3.54      6.95 o
 -14   4  10      197.22      193.42      9.84 o
 -13   4  10       59.35       50.61      7.39 o
 -12   4  10       32.44       39.98      7.06 o
 -11   4  10       26.10       20.04      7.15 o
 -10   4  10      747.79      687.77     20.34 o
  -9   4  10      398.38      401.38     14.30 o
  -8   4  10       33.30       38.23      7.21 o
  -7   4  10      205.15      199.91      9.22 o
  -6   4  10      566.31      506.13     13.22 o
  -5   4  10        0.00       -6.46     15.30 o
  -4   4  10      360.97      340.55     10.18 o
  -3   4  10      242.55      242.67      9.21 o
  -2   4  10      151.40      154.74      8.21 o
  -1   4  10      105.94      101.75      8.04 o
   0   4  10      475.50      507.13     16.53 o
   1   4  10      158.92      169.54      8.83 o
   2   4  10       83.03       79.16      7.75 o
   3   4  10        0.34       -9.56     16.97 o
   4   4  10       59.17       85.97      7.70 o
   5   4  10       99.00      106.90      8.63 o
   6   4  10       88.78       81.85      8.61 o
   7   4  10        0.14      -17.65     19.45 o
   8   4  10        7.03      -19.89     19.89 o
   9   4  10       19.20       26.65      7.87 o
  10   4  10        0.69      -18.84     18.84 o
 -16   5  10       12.78       23.59      7.93 o
 -15   5  10       44.17       38.61      8.95 o
 -14   5  10        7.77      -16.50     19.92 o
 -13   5  10        6.44      -18.31     18.31 o
 -12   5  10       57.45       64.84      8.39 o
 -11   5  10       14.33       18.39      7.08 o
 -10   5  10      251.12      236.85     10.83 o
  -9   5  10        0.53      -14.11     16.04 o
  -8   5  10       35.79       31.88      7.22 o
  -7   5  10        0.03        3.40     15.83 o
  -6   5  10       24.22       26.14      7.02 o
  -5   5  10       47.26       35.79      7.41 o
  -4   5  10        3.29       -6.66     16.77 o
  -3   5  10       85.03       90.78      7.96 o
  -2   5  10      134.99      124.81      8.58 o
  -1   5  10        4.76        9.66      6.92 o
   0   5  10       27.41       33.54      7.41 o
   1   5  10       56.47       63.81      8.04 o
   2   5  10        2.88       -2.42      7.22 o
   3   5  10        3.64      -19.05     19.05 o
   4   5  10        3.75       -6.44     17.05 o
   5   5  10       20.21       24.47      7.77 o
   6   5  10        0.29        5.31      7.37 o
   7   5  10        0.00       -4.33     18.18 o
 -11   6  10       52.40       61.85      9.13 o
 -10   6  10        0.70      -21.02     21.02 o
  -9   6  10        1.83      -20.22     20.22 o
  -8   6  10       64.30       60.97      8.76 o
  -7   6  10       23.46       16.51      7.86 o
  -6   6  10        9.20       10.53      7.28 o
  -5   6  10       30.31       43.23      7.86 o
  -4   6  10        7.01       -5.34     18.30 o
  -3   6  10       35.65       27.88      8.21 o
  -2   6  10       19.42       28.05      7.51 o
  -1   6  10       10.36        4.08      7.68 o
   0   6  10       13.51       18.16      7.85 o
   1   6  10        0.50      -19.10     19.10 o
   2   6  10       15.08       16.97      7.76 o
   3   6  10        0.29       18.85      7.67 o
 -21   0  11       88.46      103.13      9.43 o
 -19   0  11        0.50      -13.37     16.62 o
 -17   0  11       54.65       51.96      7.43 o
 -15   0  11       21.51       22.84      6.25 o
 -13   0  11      359.51      387.51     10.83 o
 -11   0  11        0.07        1.47     12.15 o
  -9   0  11      271.07      271.84      8.31 o
  -7   0  11     1763.54     1727.33     36.74 o
  -5   0  11     1135.60     1076.77     28.94 o
  -3   0  11     1082.28      968.17     28.43 o
  -1   0  11      970.09      977.09     28.86 o
   1   0  11       98.22      101.33      5.86 o
   3   0  11       97.20      104.25      6.78 o
   5   0  11      108.10      108.21      7.04 o
   7   0  11       67.97       60.97      6.99 o
   9   0  11        1.28        2.28     16.84 o
  11   0  11      150.85      158.31      9.49 o
  13   0  11        0.01      -20.14     20.14 o
 -22   1  11        1.85        4.47     20.82 o
 -21   1  11       21.17       15.41     19.36 o
 -20   1  11        2.49      -19.20     19.20 o
 -19   1  11        8.12       -6.18     17.43 o
 -18   1  11       17.37      -18.62     18.62 o
 -17   1  11        6.11        6.71      6.61 o
 -16   1  11       30.97       -5.11     16.06 o
 -15   1  11        0.22      -15.60     15.60 o
 -14   1  11        0.61       -6.32     14.47 o
 -13   1  11       17.18       24.23      5.79 o
 -12   1  11       14.90       15.52      5.52 o
 -11   1  11        2.71        0.76     13.19 o
 -10   1  11       94.39       87.81      6.30 o
  -9   1  11       15.49       17.96      5.06 o
  -8   1  11        1.40        1.22      4.74 o
  -7   1  11      799.39      834.94     19.10 o
  -6   1  11      703.47      765.58     17.95 o
  -5   1  11      271.11      284.10      7.77 o
  -4   1  11      105.05      116.20      5.75 o
  -3   1  11      636.62      655.86     17.50 o
  -2   1  11      151.18      171.53      6.52 o
  -1   1  11      135.23      137.09      6.24 o
   0   1  11        5.23        3.46     11.96 o
   1   1  11        0.01      -11.58     12.19 o
   2   1  11      140.72      140.89      6.81 o
   3   1  11      384.20      382.30     11.81 o
   4   1  11       56.52       45.83      6.51 o
   5   1  11        7.52        2.71     14.43 o
   6   1  11       43.45       42.29      6.81 o
   7   1  11      139.42      147.34      8.28 o
   8   1  11       17.88       26.52      6.59 o
   9   1  11       58.95       63.48      7.40 o
  10   1  11        8.77       -4.95     18.27 o
  11   1  11      107.28      131.55      9.30 o
  12   1  11       23.37       19.17      8.13 o
  13   1  11       41.14       48.02      8.51 o
 -21   2  11        0.87      -11.68     20.13 o
 -20   2  11        2.87        1.38     17.24 o
 -19   2  11        9.18       -9.07     18.47 o
 -18   2  11       50.42       46.80      7.96 o
 -17   2  11       56.34       56.36      7.80 o
 -16   2  11       10.65       27.47      6.27 o
 -15   2  11       15.10        8.19     15.32 o
 -14   2  11       12.12       13.54     16.30 o
 -13   2  11      115.67      130.21      7.92 o
 -12   2  11        6.99        5.22     14.29 o
 -11   2  11       56.99       57.02      6.44 o
 -10   2  11      493.27      521.38     15.17 o
  -9   2  11       99.89      103.87      6.47 o
  -8   2  11       33.06       37.60      5.26 o
  -7   2  11        0.19       -5.03     13.27 o
  -6   2  11      241.82      243.35      7.98 o
  -5   2  11      369.38      373.70     10.51 o
  -4   2  11        9.94       -4.90     12.46 o
  -3   2  11        1.21        1.18      4.83 o
  -2   2  11      480.17      485.42     13.68 o
  -1   2  11      358.23      363.85      9.82 o
   0   2  11       77.90       64.06      6.17 o
   1   2  11      191.90      196.43      8.12 o
   2   2  11      169.78      163.49      7.54 o
   3   2  11      162.45      150.90      7.96 o
   4   2  11       90.27       94.00      7.22 o
   5   2  11      106.45      101.05      7.57 o
   6   2  11       23.90       33.48      6.56 o
   7   2  11        9.49        5.43     17.20 o
   8   2  11       54.09       59.13      7.45 o
   9   2  11        8.54        0.00     16.13 o
  10   2  11       38.15       42.83      8.16 o
  11   2  11        0.02       -5.51     17.32 o
  12   2  11        5.03      -19.13     19.13 o
 -20   3  11       10.83       24.59      8.25 o
 -19   3  11       70.99       75.18      9.26 o
 -18   3  11       11.79       10.58      7.36 o
 -17   3  11        6.15       13.77     17.58 o
 -16   3  11        2.27       14.25     18.62 o
 -15   3  11       56.63       50.18      7.54 o
 -14   3  11       12.02       27.17      6.50 o
 -13   3  11       73.64       79.94      7.99 o
 -12   3  11        1.33        0.98     15.92 o
 -11   3  11        2.25       -6.57     14.86 o
 -10   3  11       10.79       17.32      6.37 o
  -9   3  11       23.09       29.88      6.38 o
  -8   3  11       40.56       43.98      6.26 o
  -7   3  11       16.16      -15.00     15.00 o
  -6   3  11        0.84      -13.99     13.99 o
  -5   3  11        7.02        7.21      5.58 o
  -4   3  11      270.45      274.95      8.91 o
  -3   3  11        3.82      -13.15     13.71 o
  -2   3  11        8.87        8.34     12.70 o
  -1   3  11        7.25        7.52      5.74 o
   0   3  11        1.97        6.13     13.59 o
   1   3  11        1.82      -14.07     14.07 o
   2   3  11       22.39        0.94     17.54 o
   3   3  11       16.35       13.05      6.37 o
   4   3  11       20.77       30.54      6.50 o
   5   3  11        0.75        0.00      6.37 o
   6   3  11      141.54      149.40      8.98 o
   7   3  11        8.23       -9.51     18.57 o
   8   3  11        0.07        1.88      6.70 o
   9   3  11        3.57       -6.62     17.51 o
  10   3  11       19.61       32.63      7.56 o
  11   3  11        0.70        2.96     21.21 o
 -18   4  11        2.14      -17.54     19.28 o
 -17   4  11       52.02       63.86      8.41 o
 -16   4  11       21.27       13.07      7.81 o
 -15   4  11        6.25      -19.14     19.14 o
 -14   4  11        4.06      -17.97     17.97 o
 -13   4  11       32.95       28.03      7.48 o
 -12   4  11        6.68        7.68      6.68 o
 -11   4  11      167.90      171.04      9.32 o
 -10   4  11        0.01       -7.37     16.07 o
  -9   4  11      132.39      147.44      8.49 o
  -8   4  11       61.80       49.30      7.63 o
  -7   4  11       51.47       41.08      7.25 o
  -6   4  11       18.24       26.64      6.71 o
  -5   4  11        0.77       22.93      6.26 o
  -4   4  11        0.01      -12.60     15.90 o
  -3   4  11       48.11       31.36      6.83 o
  -2   4  11        3.55      -10.85     16.06 o
  -1   4  11        1.40        2.01     15.41 o
   0   4  11        0.37       -8.21     15.42 o
   1   4  11        1.38       12.64     16.32 o
   2   4  11       29.70       48.55      6.90 o
   3   4  11      103.08       90.03      8.42 o
   4   4  11        0.84       -7.01     19.00 o
   5   4  11       62.24       65.57      8.32 o
   6   4  11        3.74       -5.09     17.44 o
   7   4  11        7.04        1.33     19.33 o
   8   4  11       77.17       90.43      9.07 o
   9   4  11        1.09        7.32     18.57 o
 -15   5  11        0.85        0.00     18.81 o
 -14   5  11        2.79       13.28      7.25 o
 -13   5  11        3.72        4.05     18.27 o
 -12   5  11       34.22       47.30      8.26 o
 -11   5  11        0.16      -13.97     17.09 o
 -10   5  11       44.90       49.74      8.17 o
  -9   5  11        0.14       -7.27     15.98 o
  -8   5  11        3.58       10.71     16.87 o
  -7   5  11        0.09        1.17     16.30 o
  -6   5  11        2.23        4.07      6.72 o
  -5   5  11       77.67       63.26      8.26 o
  -4   5  11       14.36       11.96      6.67 o
  -3   5  11        2.44       -2.33     15.51 o
  -2   5  11      155.25      166.48      9.62 o
  -1   5  11      225.73      222.37     10.35 o
   0   5  11        0.00       -3.64     17.93 o
   1   5  11      125.94      146.40      9.61 o
   2   5  11       41.95       43.01      7.75 o
   3   5  11        8.65       14.62      7.33 o
   4   5  11        0.02      -13.52     17.62 o
   5   5  11       17.54       16.80     20.85 o
   6   5  11        0.25       -1.45     18.77 o
 -11   6  11      102.48      115.04     10.47 o
 -10   6  11       13.79       -1.46     21.40 o
  -9   6  11       22.31       15.05      8.34 o
  -8   6  11        4.91        1.41     18.99 o
  -7   6  11        4.62       12.56     17.60 o
  -6   6  11        0.00       12.47     18.12 o
  -5   6  11        8.55      -13.80     19.52 o
  -4   6  11        9.35        8.97      7.70 o
  -3   6  11       69.23       66.05      8.90 o
  -2   6  11        4.69        6.98     19.30 o
  -1   6  11        9.24      -11.30     19.16 o
   0   6  11        5.85       10.03     18.96 o
   1   6  11       19.85      -10.22     19.53 o
   2   6  11        0.34      -21.20     21.20 o
 -22   0  12        1.65        8.89     19.21 o
 -20   0  12        5.08       22.08      7.30 o
 -18   0  12        0.63        2.13      6.37 o
 -16   0  12       21.88       31.48      6.49 o
 -14   0  12       69.46       71.47      7.13 o
 -12   0  12      500.11      528.14     15.31 o
 -10   0  12        8.83        5.95     12.26 o
  -8   0  12       21.80       18.11      4.89 o
  -6   0  12      724.85      644.92     17.87 o
  -4   0  12      643.21      572.88     16.91 o
  -2   0  12      554.23      516.96     17.13 o
   0   0  12       11.28        4.43     12.66 o
   2   0  12      124.23      104.07      7.03 o
   4   0  12       42.24       43.25      6.53 o
   6   0  12       10.13      -11.19     16.55 o
   8   0  12       21.81       25.46      7.30 o
  10   0  12       13.94        6.93      7.62 o
  12   0  12        2.42       -2.45      7.66 o
 -21   1  12        3.08      -19.80     20.10 o
 -20   1  12       28.74       34.85      8.07 o
 -19   1  12       23.19       27.79      7.49 o
 -18   1  12      117.45      138.86      8.75 o
 -17   1  12        3.41        5.19      6.49 o
 -16   1  12        0.23        9.43     15.29 o
 -15   1  12       11.00       15.32      6.17 o
 -14   1  12        7.50      -11.21     15.17 o
 -13   1  12        1.67        8.84     14.15 o
 -12   1  12      121.43      132.28      7.33 o
 -11   1  12        0.41       -0.80     12.53 o
 -10   1  12       67.26       63.88      5.76 o
  -9   1  12       15.49       13.78      5.44 o
  -8   1  12       39.48       45.81      5.47 o
  -7   1  12      189.58      202.93      7.12 o
  -6   1  12        0.00      -11.90     11.90 o
  -5   1  12        6.65       -7.54     13.02 o
  -4   1  12       16.90       17.89      4.88 o
  -3   1  12       32.22       35.45      5.36 o
  -2   1  12       92.53       90.28      6.12 o
  -1   1  12       27.97       21.66      5.32 o
   0   1  12       33.10       16.76      5.75 o
   1   1  12       95.99       88.36      6.29 o
   2   1  12       54.23       49.58      6.41 o
   3   1  12        2.56       -1.61      5.98 o
   4   1  12       19.75        9.26     15.66 o
   5   1  12       29.19       34.28      6.33 o
   6   1  12        0.18        0.00     17.05 o
   7   1  12        5.70        9.91     16.07 o
   8   1  12        7.20      -14.03     17.18 o
   9   1  12        1.59       -1.24     14.85 o
  10   1  12        8.75        5.28     20.35 o
  11   1  12        8.21      -12.61     20.45 o
  12   1  12       10.46       38.68      7.83 o
 -21   2  12       51.56       78.13      8.95 o
 -20   2  12        0.02       -9.74     18.62 o
 -19   2  12       23.87        7.88     19.58 o
 -18   2  12        3.13      -14.89     16.93 o
 -17   2  12       33.64       31.28      7.60 o
 -16   2  12       15.28        9.99     15.97 o
 -15   2  12      297.56      312.45     10.67 o
 -14   2  12        0.22       -4.99     15.87 o
 -13   2  12        0.79        7.59     15.48 o
 -12   2  12       31.39       31.40      6.36 o
 -11   2  12      282.09      302.93      9.35 o
 -10   2  12       57.40       62.74      6.32 o
  -9   2  12       11.07       11.84      5.58 o
  -8   2  12      143.95      135.53      7.05 o
  -7   2  12       17.10       16.81      5.67 o
  -6   2  12      147.35      146.35      7.02 o
  -5   2  12       37.69       32.79      5.77 o
  -4   2  12       16.82       21.39      5.16 o
  -3   2  12      129.52      132.49      6.83 o
  -2   2  12       50.01       42.28      6.01 o
  -1   2  12       23.63       28.93      5.75 o
   0   2  12       73.23       70.55      6.36 o
   1   2  12       16.58       12.07     14.68 o
   2   2  12        0.22       -2.70     14.36 o
   3   2  12       32.52       30.31      6.59 o
   4   2  12       19.76       10.89     15.30 o
   5   2  12        3.45        9.38     15.64 o
   6   2  12        0.65        1.10     16.21 o
   7   2  12       14.31       18.61      7.03 o
   8   2  12       35.13       41.62      7.55 o
   9   2  12       14.97        9.12     18.09 o
  10   2  12       38.35       35.40      8.53 o
  11   2  12        4.57      -10.23     20.50 o
 -20   3  12        1.74       -4.47     19.15 o
 -19   3  12        5.29       12.73     18.49 o
 -18   3  12       38.05       41.38      7.92 o
 -17   3  12       62.08       63.53      7.92 o
 -16   3  12       21.12        6.06     18.27 o
 -15   3  12       11.51        6.93     16.74 o
 -14   3  12      124.42      135.98      8.51 o
 -13   3  12      135.88      115.36      8.69 o
 -12   3  12      112.95      103.65      7.97 o
 -11   3  12       12.73        8.78      6.75 o
 -10   3  12       23.46       23.13      6.67 o
  -9   3  12        4.23       16.22      5.87 o
  -8   3  12       50.89       55.33      6.84 o
  -7   3  12        0.01       -9.71     13.70 o
  -6   3  12       13.18       11.35      6.08 o
  -5   3  12        5.47       17.39      5.81 o
  -4   3  12       52.14       44.05      6.74 o
  -3   3  12        0.34      -15.68     15.68 o
  -2   3  12        3.61        6.26     13.36 o
  -1   3  12      102.69       95.09      7.42 o
   0   3  12        0.93       16.60      5.79 o
   1   3  12        4.84       14.72      6.15 o
   2   3  12        3.28       15.94      6.08 o
   3   3  12       19.14       22.19      6.17 o
   4   3  12       18.79       19.52      6.94 o
   5   3  12       35.45       48.15      7.47 o
   6   3  12       11.86       13.03      6.93 o
   7   3  12       20.87       12.65     17.71 o
   8   3  12        1.30        2.88      7.34 o
   9   3  12       34.77       32.73      8.11 o
  10   3  12        9.16       10.84      8.02 o
 -18   4  12        0.99       -1.48     18.09 o
 -17   4  12        0.03       11.56      7.40 o
 -16   4  12        0.93      -20.04     20.04 o
 -15   4  12        6.15        8.22      7.46 o
 -14   4  12        0.16       -5.19      6.95 o
 -13   4  12       11.52       19.19      7.38 o
 -12   4  12       25.08       29.73      7.12 o
 -11   4  12      147.41      168.56      9.37 o
 -10   4  12      189.17      169.79      9.54 o
  -9   4  12        2.05        0.18      6.65 o
  -8   4  12       25.78       25.82      6.79 o
  -7   4  12      301.63      302.66     10.57 o
  -6   4  12      302.38      302.63     10.33 o
  -5   4  12       26.55       25.00      7.12 o
  -4   4  12       27.21       30.68      6.84 o
  -3   4  12       99.68       97.57      7.99 o
  -2   4  12        4.28       -4.18     15.42 o
  -1   4  12       15.83       21.44      6.48 o
   0   4  12        1.64       10.88     14.75 o
   1   4  12        3.29      -16.35     16.35 o
   2   4  12       29.11       26.32      7.15 o
   3   4  12       25.46       30.22      7.28 o
   4   4  12        0.82      -16.48     16.48 o
   5   4  12       31.37       15.04      7.62 o
   6   4  12        0.68        6.72     17.06 o
   7   4  12        0.82       -3.51      7.54 o
   8   4  12        0.51        2.94     18.84 o
 -15   5  12        2.43        2.96     19.60 o
 -14   5  12        5.41       20.93      7.57 o
 -13   5  12        0.08      -18.84     18.84 o
 -12   5  12      151.25      138.14     10.24 o
 -11   5  12        0.48       11.75     18.24 o
 -10   5  12       45.54       45.94      7.97 o
  -9   5  12        2.85       -3.75     16.65 o
  -8   5  12       19.60        6.16     16.49 o
  -7   5  12        0.00        2.44     15.89 o
  -6   5  12        0.83       10.69      6.82 o
  -5   5  12       62.18       66.57      7.67 o
  -4   5  12        3.26       10.88     15.81 o
  -3   5  12        7.34      -12.17     19.62 o
  -2   5  12        0.44       -2.46     15.56 o
  -1   5  12       98.77      115.25      8.61 o
   0   5  12        0.35        7.63     17.07 o
   1   5  12       36.46       50.09      8.03 o
   2   5  12       58.23       76.57      8.64 o
   3   5  12       14.81       -2.75     20.94 o
   4   5  12       49.60       68.85      8.70 o
   5   5  12        0.53        1.47     19.77 o
 -10   6  12       48.29       62.35      9.16 o
  -9   6  12       10.98       19.88      8.10 o
  -8   6  12       34.01       56.20      8.28 o
  -7   6  12        9.80       10.08     18.38 o
  -6   6  12        0.13       -8.59     19.21 o
  -5   6  12        3.30       12.86     17.32 o
  -4   6  12        8.71       10.01     17.93 o
  -3   6  12        2.61       -7.19     19.03 o
  -2   6  12       16.10        2.90     21.42 o
  -1   6  12        1.45      -17.32     17.32 o
   0   6  12        0.02       -6.22      7.80 o
 -21   0  13       54.22       60.54      8.67 o
 -19   0  13        3.54        7.54     17.41 o
 -17   0  13       23.27       13.43     17.34 o
 -15   0  13        2.96        2.34      6.08 o
 -13   0  13       36.32       44.96      6.42 o
 -11   0  13        7.45        4.12     12.90 o
  -9   0  13      159.61      153.47      7.13 o
  -7   0  13      321.15      344.83      9.40 o
  -5   0  13      192.93      188.37      7.49 o
  -3   0  13      298.68      313.96      9.48 o
  -1   0  13      618.01      571.99     15.59 o
   1   0  13       12.06        0.00     15.11 o
   3   0  13       67.68       67.15      7.10 o
   5   0  13       19.10       -1.04     17.02 o
   7   0  13      255.62      269.73     10.41 o
   9   0  13       66.94       70.11      8.36 o
  11   0  13        0.53      -18.76     18.76 o
 -21   1  13        8.53        5.73     18.46 o
 -20   1  13        3.11        1.35     16.95 o
 -19   1  13       29.85       32.99      7.37 o
 -18   1  13        4.48       -2.41     16.62 o
 -17   1  13        9.41       -4.56     17.28 o
 -16   1  13        7.15      -11.86     15.44 o
 -15   1  13        3.19       11.24     15.99 o
 -14   1  13      101.65      101.56      7.60 o
 -13   1  13       38.86       33.87      6.59 o
 -12   1  13       22.39        7.94     14.42 o
 -11   1  13       59.56       58.66      6.44 o
 -10   1  13       74.17       72.56      6.45 o
  -9   1  13        4.03       14.62      5.39 o
  -8   1  13      239.64      256.32      8.25 o
  -7   1  13       39.81       36.36      5.81 o
  -6   1  13        8.05        5.25     14.26 o
  -5   1  13      212.14      209.79      7.74 o
  -4   1  13       21.74       26.91      5.63 o
  -3   1  13       12.68       -5.36     12.97 o
  -2   1  13       11.72        9.79      5.53 o
  -1   1  13       38.25       34.53      5.70 o
   0   1  13      152.10      162.97      7.71 o
   1   1  13       39.99       37.10      6.53 o
   2   1  13      247.72      251.22      9.08 o
   3   1  13       10.54       20.67      6.04 o
   4   1  13       29.57       34.47      6.41 o
   5   1  13        2.13        9.53     17.10 o
   6   1  13      129.40      147.26      8.76 o
   7   1  13       72.36       84.39      7.82 o
   8   1  13        4.63      -10.02     18.06 o
   9   1  13       81.95       97.28      9.08 o
  10   1  13       13.80        3.75      8.52 o
  11   1  13        0.01       -1.49     18.54 o
 -21   2  13        0.20        0.00     17.53 o
 -20   2  13        7.75      -20.76     20.76 o
 -19   2  13       43.80       49.26      8.08 o
 -18   2  13        9.18        2.53     18.44 o
 -17   2  13       33.57       38.64      7.36 o
 -16   2  13        4.33        3.42     15.68 o
 -15   2  13       12.21       18.44      6.71 o
 -14   2  13        8.34       14.64      6.49 o
 -13   2  13      115.03      134.52      8.00 o
 -12   2  13       55.75       48.78      6.78 o
 -11   2  13        6.17        8.81      5.95 o
 -10   2  13       45.56       54.39      6.53 o
  -9   2  13      272.81      247.39      9.03 o
  -8   2  13        2.46        8.39     13.42 o
  -7   2  13        2.18        9.08     12.77 o
  -6   2  13        5.82        3.96      5.47 o
  -5   2  13       76.71       72.39      6.48 o
  -4   2  13      120.79      127.14      7.23 o
  -3   2  13        0.33       -8.34     12.97 o
  -2   2  13       89.09       80.67      7.15 o
  -1   2  13        0.64       -7.86     15.05 o
   0   2  13        3.70        3.00      5.81 o
   1   2  13        3.15        3.74     15.81 o
   2   2  13       69.88       54.68      7.28 o
   3   2  13        3.23        9.16     16.25 o
   4   2  13        1.53      -17.07     17.07 o
   5   2  13       50.80       60.72      7.65 o
   6   2  13       10.15       18.29      6.70 o
   7   2  13        0.00        9.95     16.51 o
   8   2  13        0.74        2.63     17.42 o
   9   2  13        3.15      -13.87     19.90 o
  10   2  13        0.46       -1.47     19.93 o
 -19   3  13        6.98       10.30      7.79 o
 -18   3  13       10.99       26.44      7.68 o
 -17   3  13       11.69       21.06      7.37 o
 -16   3  13        9.02        3.73     18.64 o
 -15   3  13       65.97       71.25      7.97 o
 -14   3  13        0.66      -17.36     17.36 o
 -13   3  13        7.93       -0.18      6.79 o
 -12   3  13       31.86       11.58     16.48 o
 -11   3  13        2.83       -9.17     15.88 o
 -10   3  13        0.26       -6.93     15.49 o
  -9   3  13        0.54        0.00     14.00 o
  -8   3  13        3.53        7.59     13.81 o
  -7   3  13        1.80        5.61     15.20 o
  -6   3  13      297.48      305.36      9.97 o
  -5   3  13       19.20       29.54      6.54 o
  -4   3  13       50.92       53.95      6.85 o
  -3   3  13       67.84       79.71      7.04 o
  -2   3  13      129.80      141.68      7.93 o
  -1   3  13        3.42        0.98     15.04 o
   0   3  13        9.24        7.73      6.25 o
   1   3  13       51.68       37.82      7.09 o
   2   3  13        9.06        8.63     15.71 o
   3   3  13       39.25       67.32      7.36 o
   4   3  13       23.58       18.33      7.14 o
   5   3  13       35.65       27.32      7.21 o
   6   3  13        0.15        0.00     16.61 o
   7   3  13        3.12       -9.42     19.16 o
   8   3  13       35.58       60.30      8.13 o
   9   3  13        0.99        6.44      8.28 o
 -17   4  13        4.10       17.55      7.36 o
 -16   4  13        4.56        9.69     17.66 o
 -15   4  13        8.56        4.87      7.19 o
 -14   4  13       12.51        6.40     17.97 o
 -13   4  13      219.74      236.15     10.94 o
 -12   4  13        0.02      -15.66     15.66 o
 -11   4  13      129.82      137.37      9.13 o
 -10   4  13        7.00       10.60      6.76 o
  -9   4  13       54.70       50.27      7.57 o
  -8   4  13        0.03      -17.46     17.46 o
  -7   4  13      107.63       91.76      8.33 o
  -6   4  13        9.56       19.03      6.69 o
  -5   4  13       16.35       -3.23     17.19 o
  -4   4  13        0.82       -1.08     16.29 o
  -3   4  13       50.44       61.10      7.21 o
  -2   4  13       21.71        5.53     17.11 o
  -1   4  13       50.97       53.19      7.47 o
   0   4  13        0.11       -1.15     16.92 o
   1   4  13       65.24       52.37      8.09 o
   2   4  13       26.68       24.66      7.36 o
   3   4  13      119.24      125.87      9.25 o
   4   4  13        7.96       23.18      7.28 o
   5   4  13        0.86        4.09      7.33 o
   6   4  13       13.92        2.84     20.71 o
   7   4  13        6.11        0.00     20.57 o
 -14   5  13       15.10       14.61      7.87 o
 -13   5  13        0.12       -8.19      8.19 o
 -12   5  13       36.13       45.30      8.58 o
 -11   5  13       17.74       -1.35     19.19 o
 -10   5  13        1.76      -17.15     17.94 o
  -9   5  13       30.50        3.89     19.45 o
  -8   5  13        1.27       -5.12     17.27 o
  -7   5  13        0.09       -1.27     17.53 o
  -6   5  13        3.93       12.62     17.39 o
  -5   5  13       23.59       13.03      7.25 o
  -4   5  13        3.16       13.50      7.23 o
  -3   5  13      101.72      109.26      8.94 o
  -2   5  13       18.22       28.39      7.56 o
  -1   5  13       17.65       10.05      7.84 o
   0   5  13       11.46       11.81      7.60 o
   1   5  13        7.31       20.52      7.88 o
   2   5  13        1.18        0.23      7.93 o
   3   5  13        3.94       11.57     19.82 o
   4   5  13        0.01        1.49     20.41 o
  -7   6  13        0.95       10.42      7.95 o
  -6   6  13        2.14       -5.44      7.62 o
  -5   6  13        4.09       -1.48     18.09 o
  -4   6  13        0.46        1.49     17.14 o
  -3   6  13        0.35        8.48      7.44 o
 -20   0  14      129.67      161.25     10.13 o
 -18   0  14       56.09       56.57      8.00 o
 -16   0  14        2.39       -6.56     15.62 o
 -14   0  14        2.26        6.94     15.38 o
 -12   0  14        9.75        1.66      6.13 o
 -10   0  14        4.02      -11.01     14.49 o
  -8   0  14        2.44        0.00     13.27 o
  -6   0  14      632.50      547.13     15.55 o
  -4   0  14        2.58      -14.38     14.38 o
  -2   0  14      332.01      313.54      9.77 o
   0   0  14      205.80      211.23      8.47 o
   2   0  14      855.78      812.09     24.76 o
   4   0  14       47.80       56.63      7.61 o
   6   0  14      117.44      123.22      8.61 o
   8   0  14       66.49       57.65      8.82 o
  10   0  14      118.77      139.78     10.22 o
 -21   1  14        0.76       -2.91     19.76 o
 -20   1  14        6.12        4.14     18.95 o
 -19   1  14        9.99        1.31     17.27 o
 -18   1  14        5.27        1.24     17.97 o
 -17   1  14        3.89       -3.52     17.36 o
 -16   1  14        0.41        3.34     14.57 o
 -15   1  14       63.76       55.33      7.18 o
 -14   1  14       32.90       35.41      6.67 o
 -13   1  14      185.52      175.05      8.47 o
 -12   1  14        5.71        6.82      5.88 o
 -11   1  14       31.78       34.36      6.65 o
 -10   1  14        0.54       -3.47     14.33 o
  -9   1  14       55.74       61.37      6.26 o
  -8   1  14       35.49       35.56      5.96 o
  -7   1  14      100.25      109.56      7.14 o
  -6   1  14       31.22       37.90      6.08 o
  -5   1  14      153.06      146.85      7.82 o
  -4   1  14       30.53       25.54      6.41 o
  -3   1  14       90.25       93.91      7.15 o
  -2   1  14        0.00      -12.85     14.15 o
  -1   1  14       23.15        8.81     15.81 o
   0   1  14        0.21       -4.56     15.82 o
   1   1  14        8.54       -2.84     15.31 o
   2   1  14       47.21       37.56      7.15 o
   3   1  14        7.88        8.28     15.28 o
   4   1  14        0.23       -8.69     16.33 o
   5   1  14       83.95       87.37      8.32 o
   6   1  14        5.15       17.45      6.71 o
   7   1  14        0.18       11.42     17.45 o
   8   1  14       47.37       32.39      8.55 o
   9   1  14      117.01      130.49     10.31 o
  10   1  14       13.09        0.00     20.07 o
 -20   2  14        8.25        8.63      8.05 o
 -19   2  14        2.99        3.19      7.65 o
 -18   2  14        0.81        0.00     16.20 o
 -17   2  14       40.71       59.04      7.33 o
 -16   2  14        0.84        4.70     16.46 o
 -15   2  14        6.47        0.00     15.80 o
 -14   2  14       84.00       83.81      7.85 o
 -13   2  14       48.80       41.08      7.29 o
 -12   2  14       59.47       55.48      7.57 o
 -11   2  14       50.79       38.92      7.13 o
 -10   2  14       14.81        4.05      6.45 o
  -9   2  14       14.40        3.65     15.27 o
  -8   2  14        0.61        9.11      5.86 o
  -7   2  14       45.03       48.89      6.50 o
  -6   2  14       44.43       46.58      6.67 o
  -5   2  14       47.76       42.24      6.71 o
  -4   2  14       69.52       61.14      7.06 o
  -3   2  14       54.22       34.18      6.81 o
  -2   2  14        3.59        9.37      5.82 o
  -1   2  14       41.84       32.33      6.72 o
   0   2  14        0.00       -2.93     15.40 o
   1   2  14      168.32      146.29      8.81 o
   2   2  14        1.96       19.46      6.48 o
   3   2  14        2.78      -10.97     17.69 o
   4   2  14        1.56        2.30     15.99 o
   5   2  14      126.53      107.11      8.80 o
   6   2  14        0.41      -13.91     18.10 o
   7   2  14       13.47        7.98     17.84 o
   8   2  14        0.16        5.60     18.36 o
   9   2  14       89.72      121.48      9.87 o
 -19   3  14        9.94        8.06      7.72 o
 -18   3  14        2.85        9.78     18.17 o
 -17   3  14       16.38       22.25      7.86 o
 -16   3  14        9.97       12.14      6.99 o
 -15   3  14       16.85        6.13     17.96 o
 -14   3  14       87.42       87.14      8.60 o
 -13   3  14       46.32       38.22      7.61 o
 -12   3  14        1.28        0.00     16.14 o
 -11   3  14      101.60      110.03      7.88 o
 -10   3  14        2.43        8.32     15.57 o
  -9   3  14        0.13        6.11     15.39 o
  -8   3  14        5.29       -2.01     15.87 o
  -7   3  14        0.93       -3.15      6.23 o
  -6   3  14      174.43      166.56      8.78 o
  -5   3  14      217.10      212.38      9.33 o
  -4   3  14       49.11       39.91      7.24 o
  -3   3  14      120.71       99.53      8.12 o
  -2   3  14      118.19       97.55      8.00 o
  -1   3  14       18.74       17.89      6.49 o
   0   3  14       90.23       71.72      7.99 o
   1   3  14      138.79      132.94      8.63 o
   2   3  14       30.05       33.31      7.23 o
   3   3  14       25.76       17.60      7.26 o
   4   3  14       26.79       11.87      7.56 o
   5   3  14       35.96       35.88      8.23 o
   6   3  14        2.06        6.82     18.86 o
   7   3  14        9.05       19.06      7.57 o
 -17   4  14        0.00       -2.95     19.00 o
 -16   4  14        2.05        4.25     15.73 o
 -15   4  14       38.97       23.23      8.61 o
 -14   4  14        0.84      -14.52     18.05 o
 -13   4  14      143.06      138.26      9.79 o
 -12   4  14       13.52       12.42      7.43 o
 -11   4  14        0.03        1.21     17.84 o
 -10   4  14       54.18       46.21      7.62 o
  -9   4  14       29.53       27.37      7.12 o
  -8   4  14       25.66       16.28      7.36 o
  -7   4  14      127.23      114.94      8.46 o
  -6   4  14        9.89       12.30      6.65 o
  -5   4  14       45.13       47.95      7.53 o
  -4   4  14      323.27      312.28     10.89 o
  -3   4  14       72.81       82.47      7.85 o
  -2   4  14       69.27       76.30      8.08 o
  -1   4  14        0.16        4.79     17.26 o
   0   4  14        2.18        9.19      6.70 o
   1   4  14       30.57       35.04      7.26 o
   2   4  14       22.80       22.28      7.70 o
   3   4  14        2.18        2.68     17.49 o
   4   4  14        1.33        5.56     17.26 o
   5   4  14        1.67       14.45     18.62 o
 -14   5  14       26.73       31.99      8.24 o
 -13   5  14        4.93      -13.13     20.99 o
 -12   5  14      184.34      176.44     10.94 o
 -11   5  14       75.44      113.25      9.31 o
 -10   5  14        9.48      -12.30     19.95 o
  -9   5  14       42.24       37.72      7.80 o
  -8   5  14        2.46       -1.33     17.52 o
  -7   5  14        0.55        5.29     17.05 o
  -6   5  14       17.38       18.03      7.01 o
  -5   5  14        1.83        1.32     17.16 o
  -4   5  14       33.71       37.82      7.95 o
  -3   5  14        2.07       13.17      7.21 o
  -2   5  14       15.73      -12.21     19.23 o
  -1   5  14        7.73      -19.05     19.05 o
   0   5  14        0.47       -7.03     18.28 o
   1   5  14        2.97       11.52      7.64 o
   2   5  14       53.22       37.68      9.16 o
 -21   0  15       51.54       56.93      9.52 o
 -19   0  15       11.09        6.60     20.65 o
 -17   0  15        0.61        0.60      6.57 o
 -15   0  15        9.65       13.01      6.29 o
 -13   0  15        0.01       -9.96     13.88 o
 -11   0  15        0.02        4.65     14.19 o
  -9   0  15        1.67        7.97     14.95 o
  -7   0  15       74.38       63.50      7.37 o
  -5   0  15      340.15      329.36     10.38 o
  -3   0  15      232.11      212.43      8.65 o
  -1   0  15      289.85      258.72      9.64 o
   1   0  15      291.89      268.68     10.28 o
   3   0  15      885.12      777.89     26.20 o
   5   0  15       10.30       14.72      7.14 o
   7   0  15       44.10       45.33      8.15 o
   9   0  15        0.27      -21.07     21.07 o
 -21   1  15       40.42       52.99      8.89 o
 -20   1  15        5.89        5.64     17.83 o
 -19   1  15        0.05      -12.05     15.90 o
 -18   1  15       18.10       23.97      7.25 o
 -17   1  15        2.21      -18.09     18.09 o
 -16   1  15        5.69      -13.87     15.76 o
 -15   1  15        7.77        6.63     15.77 o
 -14   1  15       32.62       20.99      6.70 o
 -13   1  15       74.62       73.24      7.25 o
 -12   1  15        0.05        1.96     15.08 o
 -11   1  15      122.97      136.03      7.88 o
 -10   1  15      230.07      227.90      9.07 o
  -9   1  15        0.17        0.91     15.58 o
  -8   1  15      599.66      597.18     17.63 o
  -7   1  15     2160.11     2171.75     51.78 o
  -6   1  15       31.57       33.43      7.33 o
  -5   1  15      540.13      498.07     14.55 o
  -4   1  15     1239.20     1176.89     28.49 o
  -3   1  15      412.29      393.22     11.72 o
  -2   1  15       40.90       38.58      6.69 o
  -1   1  15       36.72       28.96      6.63 o
   0   1  15      116.70       95.05      8.25 o
   1   1  15       58.16       43.74      7.38 o
   2   1  15        4.00      -16.70     16.70 o
   3   1  15       26.99       33.02      7.19 o
   4   1  15       39.65       46.10      7.66 o
   5   1  15       38.98       37.30      7.62 o
   6   1  15        1.80       -6.46     18.50 o
   7   1  15       20.73       25.84      7.93 o
   8   1  15       13.78      -12.89     19.06 o
 -20   2  15        0.00        0.00     18.70 o
 -19   2  15       27.37       35.44      8.20 o
 -18   2  15       31.96       40.00      7.89 o
 -17   2  15        7.61        5.09     16.69 o
 -16   2  15       43.08       41.98      7.62 o
 -15   2  15      264.62      281.20     10.94 o
 -14   2  15      202.95      210.44      9.88 o
 -13   2  15      159.33      183.24      9.33 o
 -12   2  15      629.98      631.58     17.07 o
 -11   2  15      212.09      227.17      9.52 o
 -10   2  15        7.05        7.43      6.50 o
  -9   2  15      482.70      499.41     16.88 o
  -8   2  15      238.64      235.09      9.19 o
  -7   2  15       26.30       25.82      6.99 o
  -6   2  15      223.36      231.62      9.30 o
  -5   2  15      277.99      287.30      9.76 o
  -4   2  15        2.44       10.58     15.05 o
  -3   2  15      146.91      144.23      8.09 o
  -2   2  15        0.09       -1.99     15.58 o
  -1   2  15       20.03       14.84      6.74 o
   0   2  15      189.27      189.17      9.26 o
   1   2  15       14.63       -6.55     16.27 o
   2   2  15       23.94       34.96      7.20 o
   3   2  15       40.09       45.86      7.20 o
   4   2  15       39.28       45.83      7.40 o
   5   2  15        6.98      -18.25     18.25 o
   6   2  15        8.88        3.61      7.50 o
   7   2  15        0.53        3.79      7.48 o
   8   2  15       10.50        1.49     17.96 o
 -19   3  15        1.28      -13.48     18.17 o
 -18   3  15        1.57      -19.12     19.12 o
 -17   3  15       10.76        1.37     17.53 o
 -16   3  15       64.08       73.14      8.78 o
 -15   3  15        3.54      -12.68     17.10 o
 -14   3  15       56.53       75.40      7.93 o
 -13   3  15      103.43      130.92      8.39 o
 -12   3  15       22.96       36.17      6.93 o
 -11   3  15       40.93       37.31      7.19 o
 -10   3  15        2.57        8.76      6.24 o
  -9   3  15        0.27        3.59      6.11 o
  -8   3  15       34.72       34.40      6.77 o
  -7   3  15        7.23        4.23     15.45 o
  -6   3  15      426.27      423.89     12.97 o
  -5   3  15      140.56      146.19      8.43 o
  -4   3  15        0.00       -3.20     16.43 o
  -3   3  15      191.73      199.96      9.36 o
  -2   3  15       51.62       50.14      7.13 o
  -1   3  15       20.96       21.80      6.75 o
   0   3  15       18.96       11.39      7.15 o
   1   3  15       11.02        3.98      7.04 o
   2   3  15       13.83      -20.97     20.97 o
   3   3  15       34.28       36.34      8.13 o
   4   3  15        0.54        0.00      7.27 o
   5   3  15       11.54       -5.56     19.67 o
   6   3  15        0.08        1.45     19.86 o
 -16   4  15        0.53      -18.84     18.84 o
 -15   4  15       31.21       35.68      8.02 o
 -14   4  15       10.17      -15.01     20.37 o
 -13   4  15      132.51      151.93      9.67 o
 -12   4  15       11.79       35.50      7.54 o
 -11   4  15        6.32       -6.31     16.70 o
 -10   4  15       42.31       34.07      7.73 o
  -9   4  15        2.22       -7.33     16.10 o
  -8   4  15       11.51       10.87     16.87 o
  -7   4  15        0.00       -2.40     18.53 o
  -6   4  15       17.19       11.39      7.22 o
  -5   4  15       14.67        0.40      7.15 o
  -4   4  15       66.70       55.52      7.96 o
  -3   4  15        2.64      -13.48     15.93 o
  -2   4  15        7.50       10.59      6.72 o
  -1   4  15       11.05       -5.08     16.86 o
   0   4  15       32.25       34.47      7.87 o
   1   4  15       20.58       -1.34     19.32 o
   2   4  15       22.86       11.02     21.16 o
   3   4  15        5.98       12.81     19.87 o
   4   4  15       21.31        3.93      9.20 o
 -12   5  15        0.13        3.68      7.93 o
 -11   5  15        5.18        5.29      7.61 o
 -10   5  15        4.27       -7.10     20.92 o
  -9   5  15       10.06        7.01     17.79 o
  -8   5  15        1.14       10.42      7.26 o
  -7   5  15        1.59        4.15     17.10 o
  -6   5  15        0.55        4.14     17.08 o
  -5   5  15        4.86       12.00      7.55 o
  -4   5  15        0.47       -8.36     19.30 o
  -3   5  15       24.72       20.87      8.02 o
  -2   5  15        4.36       -2.85     19.03 o
  -1   5  15       58.06       66.75      8.67 o
   0   5  15        0.36        4.44     20.36 o
 -20   0  16        1.29       14.03      7.29 o
 -18   0  16        0.05        8.63      6.98 o
 -16   0  16      124.95      120.30      8.71 o
 -14   0  16       32.76        6.53     17.08 o
 -12   0  16        7.63        3.73      6.34 o
 -10   0  16      188.64      176.08      8.42 o
  -8   0  16     1007.71      935.08     26.24 o
  -6   0  16     4414.29     4145.48     71.46 o
  -4   0  16        7.05        0.95     16.02 o
  -2   0  16     1482.33     1362.69     31.79 o
   0   0  16      673.59      606.90     16.70 o
   2   0  16       86.32       80.44      8.39 o
   4   0  16      290.15      264.14     10.92 o
   6   0  16       17.86       17.30      7.78 o
 -20   1  16        6.44        9.64      7.85 o
 -19   1  16        1.89      -19.29     19.29 o
 -18   1  16       12.58       -4.38      7.35 o
 -17   1  16        3.68      -17.66     17.66 o
 -16   1  16       19.33        4.81     16.82 o
 -15   1  16        1.98       -6.75      6.75 o
 -14   1  16       25.40       43.46      6.83 o
 -13   1  16       73.97       66.60      7.75 o
 -12   1  16       47.03       44.48      7.08 o
 -11   1  16      296.57      308.96     10.30 o
 -10   1  16      280.47      282.74     10.11 o
  -9   1  16      134.33      124.74      8.24 o
  -8   1  16       11.88        6.73     17.48 o
  -7   1  16      467.98      470.83     16.81 o
  -6   1  16      973.95      958.46     27.31 o
  -5   1  16      443.41      464.69     14.42 o
  -4   1  16      510.61      501.24     14.98 o
  -3   1  16       99.20       92.33      7.85 o
  -2   1  16        1.04       -9.12     16.19 o
  -1   1  16       34.84       24.49      7.25 o
   0   1  16      116.99       96.64      8.75 o
   1   1  16       98.82       96.41      8.69 o
   2   1  16      251.18      227.11     10.32 o
   3   1  16       42.70       44.49      7.76 o
   4   1  16        7.07      -17.94     17.94 o
   5   1  16       11.79        0.00     16.82 o
   6   1  16        1.00        9.70     17.03 o
   7   1  16        0.01       -7.77      7.77 o
 -19   2  16        2.72      -19.60     19.60 o
 -18   2  16       20.49       29.08      7.49 o
 -17   2  16        1.99       17.10      6.82 o
 -16   2  16        0.07       -3.79     17.63 o
 -15   2  16        1.91        7.29     16.02 o
 -14   2  16      130.24      116.53      9.03 o
 -13   2  16       15.75       24.93      7.15 o
 -12   2  16       22.47       26.42      7.02 o
 -11   2  16        0.02        0.00     13.66 o
 -10   2  16       48.02       60.47      6.94 o
  -9   2  16        0.12       -1.04     15.80 o
  -8   2  16       73.19       64.03      7.37 o
  -7   2  16      350.74      339.43     11.14 o
  -6   2  16       35.12       45.54      6.90 o
  -5   2  16       68.93       63.93      7.27 o
  -4   2  16       10.72        9.51      6.44 o
  -3   2  16       40.43       35.31      7.18 o
  -2   2  16       18.03       18.84      6.59 o
  -1   2  16      151.89      146.35      8.91 o
   0   2  16        1.90       -7.96     15.97 o
   1   2  16      105.16       97.63      8.56 o
   2   2  16       10.74        3.66     19.48 o
   3   2  16        0.52        1.27     17.35 o
   4   2  16        6.76        3.97     18.18 o
   5   2  16        3.19        0.00     18.22 o
   6   2  16        7.95       11.08      7.39 o
 -18   3  16        8.69       13.26     19.93 o
 -17   3  16        3.01      -11.33     19.21 o
 -16   3  16       19.87       37.03      7.59 o
 -15   3  16        2.34        3.73      7.38 o
 -14   3  16        4.69      -16.40     16.40 o
 -13   3  16       18.84       11.12     17.52 o
 -12   3  16        0.47      -15.74     15.74 o
 -11   3  16        0.13       -4.71     15.34 o
 -10   3  16       16.53       28.50      6.93 o
  -9   3  16        8.25       14.62      6.69 o
  -8   3  16        0.02      -16.00     16.00 o
  -7   3  16       30.68       44.75      6.91 o
  -6   3  16       11.23       21.54      6.73 o
  -5   3  16        2.61      -18.66     18.66 o
  -4   3  16       16.11       14.26      6.64 o
  -3   3  16       11.26      -16.21     17.40 o
  -2   3  16        0.66       -2.16      6.57 o
  -1   3  16       88.91       87.92      8.39 o
   0   3  16       45.30       44.64      7.41 o
   1   3  16        8.97      -10.22     17.05 o
   2   3  16       23.61       21.36      8.48 o
   3   3  16       43.06       40.40      8.38 o
   4   3  16        0.00        2.85     16.83 o
   5   3  16       28.88        2.96     22.46 o
 -15   4  16       27.97       27.90      8.78 o
 -14   4  16       16.28      -18.38     22.66 o
 -13   4  16        9.50       25.93      7.93 o
 -12   4  16        5.81        9.19      7.45 o
 -11   4  16       31.74       44.84      8.22 o
 -10   4  16       38.08       48.23      8.09 o
  -9   4  16        0.66        7.69     16.91 o
  -8   4  16        4.44        5.09      6.98 o
  -7   4  16        2.31      -11.40     16.85 o
  -6   4  16       18.09       21.75      7.02 o
  -5   4  16        2.57        0.00     18.18 o
  -4   4  16        0.04        3.85      6.79 o
  -3   4  16        7.85       -7.95      7.95 o
  -2   4  16       14.12       26.44      7.34 o
  -1   4  16        0.47       12.14     17.94 o
   0   4  16       54.21       55.24      8.40 o
   1   4  16       28.37       33.10      8.28 o
   2   4  16        7.01        9.98      8.00 o
 -11   5  16       12.09       21.98      8.18 o
 -10   5  16        5.38        7.39     19.44 o
  -9   5  16        5.25        5.85     19.84 o
  -8   5  16        6.75        8.71     18.82 o
  -7   5  16        3.75        8.68     18.07 o
  -6   5  16        0.40        5.79     17.61 o
  -5   5  16        5.79       11.62     18.61 o
  -4   5  16        1.20       17.08      7.31 o
  -3   5  16       33.76       11.84     23.87 o
 -19   0  17       21.88       17.98      8.05 o
 -17   0  17       10.18        3.85     16.79 o
 -15   0  17        6.55       17.20      6.94 o
 -13   0  17       33.76       22.75      6.79 o
 -11   0  17        2.02        3.16     15.38 o
  -9   0  17       59.53       59.52      7.17 o
  -7   0  17      215.77      232.21      9.78 o
  -5   0  17       15.69        9.18     15.70 o
  -3   0  17        0.49        5.09      6.42 o
  -1   0  17       63.92       68.68      8.05 o
   1   0  17       38.74       14.60      7.75 o
   3   0  17       78.88       75.13      8.28 o
   5   0  17       43.92       48.46      7.90 o
 -20   1  17        0.71        1.49     18.64 o
 -19   1  17        6.66        4.97      7.60 o
 -18   1  17        3.49       10.65      7.45 o
 -17   1  17        6.72        0.22      7.20 o
 -16   1  17       17.80        6.26     18.11 o
 -15   1  17      159.17      147.21      9.19 o
 -14   1  17       18.44       28.75      7.12 o
 -13   1  17        2.84        3.96      6.55 o
 -12   1  17       17.43        5.50     16.35 o
 -11   1  17      204.49      212.27      9.42 o
 -10   1  17       81.33       77.38      7.82 o
  -9   1  17       31.37      -17.55     17.55 o
  -8   1  17       23.71       34.42      6.55 o
  -7   1  17       15.12       10.30     17.95 o
  -6   1  17      120.04       98.07      8.44 o
  -5   1  17        0.07        1.04      6.43 o
  -4   1  17       46.36       42.00      7.40 o
  -3   1  17      105.21       83.02      8.01 o
  -2   1  17       20.50       17.39      6.94 o
  -1   1  17       12.69       19.56      6.77 o
   0   1  17      241.18      222.82      9.86 o
   1   1  17      145.57      148.10      9.17 o
   2   1  17       28.51        0.00     20.08 o
   3   1  17       24.61       27.75      7.44 o
   4   1  17       15.67        0.00     18.50 o
   5   1  17       11.92       10.40      7.90 o
   6   1  17       19.91        7.42     19.85 o
 -19   2  17        0.66        5.92     19.42 o
 -18   2  17        9.87       17.04     20.87 o
 -17   2  17        0.96      -15.00     17.73 o
 -16   2  17       30.60       49.90      8.09 o
 -15   2  17        0.35       10.14     17.38 o
 -14   2  17        1.13        9.81     16.55 o
 -13   2  17       20.95        7.15     16.25 o
 -12   2  17       65.85       62.14      8.04 o
 -11   2  17        3.93       13.07      6.49 o
 -10   2  17      129.79       98.15      8.45 o
  -9   2  17       24.41       31.27      6.96 o
  -8   2  17      234.73      213.00      9.88 o
  -7   2  17       28.74       20.93      7.49 o
  -6   2  17      252.73      249.99     10.25 o
  -5   2  17       60.24       55.51      7.69 o
  -4   2  17       91.97       73.69      7.87 o
  -3   2  17        0.17      -14.76     15.94 o
  -2   2  17        5.26      -17.36     17.36 o
  -1   2  17       67.06       69.40      8.00 o
   0   2  17       20.90       22.25      7.33 o
   1   2  17       89.73       94.45      8.47 o
   2   2  17        0.63       -6.55     19.30 o
   3   2  17       11.20       -5.44     18.66 o
   4   2  17        5.73      -19.88     19.88 o
   5   2  17       12.95       -7.39     19.87 o
 -17   3  17        0.01       -2.93     18.16 o
 -16   3  17       10.35       22.61      7.21 o
 -15   3  17        6.56       -4.10     19.97 o
 -14   3  17        7.68        7.97     18.69 o
 -13   3  17       10.14       14.22     19.48 o
 -12   3  17        1.58        0.00     16.37 o
 -11   3  17        0.05        6.19     17.12 o
 -10   3  17        1.38       -4.88     15.33 o
  -9   3  17       19.62       26.74      6.72 o
  -8   3  17       79.62       77.87      8.11 o
  -7   3  17        5.45        4.58      6.56 o
  -6   3  17       18.93        1.20     17.15 o
  -5   3  17       20.03       29.34      6.90 o
  -4   3  17        0.11        1.22     15.56 o
  -3   3  17      123.68      122.74      8.43 o
  -2   3  17        0.74       -5.05     14.93 o
  -1   3  17        1.15       -1.29     17.56 o
   0   3  17       49.49       53.03      8.28 o
   1   3  17      189.26      178.91     10.85 o
   2   3  17        3.45      -15.52     20.78 o
   3   3  17       25.35       42.85      7.71 o
 -14   4  17       26.27       47.70      8.53 o
 -13   4  17        9.89       12.90     20.02 o
 -12   4  17        2.55      -14.04     18.94 o
 -11   4  17        3.53        1.15      7.34 o
 -10   4  17        1.11        0.00     17.00 o
  -9   4  17       52.74       43.80      8.57 o
  -8   4  17        0.65       -4.24      7.17 o
  -7   4  17        0.20      -12.03     18.67 o
  -6   4  17        7.82       13.39     17.57 o
  -5   4  17        5.89       19.09      6.98 o
  -4   4  17       17.60       20.41      7.51 o
  -3   4  17        0.03      -11.03     19.30 o
  -2   4  17        5.90        4.91      7.48 o
  -1   4  17       37.64       47.48      8.27 o
   0   4  17       43.91       64.98      9.26 o
 -18   0  18        0.04       -1.39     17.65 o
 -16   0  18        1.15        1.72      7.05 o
 -14   0  18        1.10        4.83     16.37 o
 -12   0  18        1.49      -17.30     17.30 o
 -10   0  18        4.43       -2.21     16.84 o
  -8   0  18      169.49      157.21      8.89 o
  -6   0  18       78.80       63.89      7.63 o
  -4   0  18       11.95       10.07     17.86 o
  -2   0  18      625.54      606.05     20.04 o
   0   0  18        1.28        6.18     18.11 o
   2   0  18       94.41       78.86      8.68 o
   4   0  18       17.37       18.42      8.16 o
 -19   1  18        0.00       -5.88     19.16 o
 -18   1  18        5.79       12.70     17.11 o
 -17   1  18        4.11       -1.36     19.90 o
 -16   1  18        2.18      -13.09     17.65 o
 -15   1  18       32.54        0.00     18.59 o
 -14   1  18        0.40        4.91     15.80 o
 -13   1  18       10.08       -2.39     17.46 o
 -12   1  18       30.04       28.17      7.13 o
 -11   1  18       24.88       24.39      7.02 o
 -10   1  18       95.13       82.22      7.91 o
  -9   1  18      156.89      138.22      9.23 o
  -8   1  18       34.93       41.39      7.27 o
  -7   1  18       27.50       36.93      6.80 o
  -6   1  18        9.31       -1.11     15.85 o
  -5   1  18       18.91       12.35     17.14 o
  -4   1  18       68.60       66.43      7.89 o
  -3   1  18       18.74        6.96     17.05 o
  -2   1  18       13.15       18.79      7.05 o
  -1   1  18       20.71       14.01      7.23 o
   0   1  18        0.14        3.77     17.26 o
   1   1  18        4.82        2.60     17.51 o
   2   1  18        1.10      -12.11     19.36 o
   3   1  18       17.91       13.28      7.41 o
   4   1  18        4.98       -8.73     20.17 o
 -18   2  18        0.27      -21.00     21.00 o
 -17   2  18       47.79       56.45      8.71 o
 -16   2  18       19.98       26.92      8.05 o
 -15   2  18        3.81       -7.95     18.37 o
 -14   2  18        0.90       -1.29      6.87 o
 -13   2  18       48.80       45.16      7.80 o
 -12   2  18        3.21        7.36     15.90 o
 -11   2  18       38.93       34.33      7.07 o
 -10   2  18        1.69       10.69     14.98 o
  -9   2  18       80.71       76.26      8.16 o
  -8   2  18        5.67       -1.17     16.42 o
  -7   2  18       87.39       92.20      7.76 o
  -6   2  18        0.25      -16.36     16.36 o
  -5   2  18       24.01       14.81      6.95 o
  -4   2  18        7.17        6.20      6.69 o
  -3   2  18        5.97      -17.57     17.57 o
  -2   2  18        5.80       16.01      6.94 o
  -1   2  18        7.33       21.75      6.87 o
   0   2  18        1.96       11.62      7.00 o
   1   2  18        3.10        6.79      7.42 o
   2   2  18       23.49       20.84      8.17 o
   3   2  18        3.39        2.91     18.32 o
 -16   3  18       58.01       87.85      8.93 o
 -15   3  18       11.07       17.34      7.98 o
 -14   3  18       51.63       52.97      8.78 o
 -13   3  18       15.91       30.49      7.31 o
 -12   3  18        3.56        7.97     16.26 o
 -11   3  18        0.56        7.84     17.52 o
 -10   3  18        0.04      -10.31     18.05 o
  -9   3  18        4.91        0.85      7.11 o
  -8   3  18       23.11       20.77      7.28 o
  -7   3  18       22.81       24.37      7.34 o
  -6   3  18       17.41       18.50      7.09 o
  -5   3  18        2.65      -18.01     18.01 o
  -4   3  18        0.04      -18.95     18.95 o
  -3   3  18        2.18      -13.22     17.24 o
  -2   3  18       11.96        5.39     17.37 o
  -1   3  18        8.69      -16.56     18.82 o
   0   3  18       41.64       39.42      8.39 o
   1   3  18       46.64       49.81      9.18 o
 -13   4  18        0.05      -20.22     20.22 o
 -12   4  18        1.46      -18.80     18.80 o
 -11   4  18        6.60       16.63      7.57 o
 -10   4  18        1.99       10.25      7.01 o
  -9   4  18        1.23       -5.67     16.78 o
  -8   4  18        3.44      -18.36     19.21 o
  -7   4  18       15.31        7.06     18.24 o
  -6   4  18        0.87       -5.67      7.47 o
  -5   4  18        2.58       -8.56     20.67 o
  -4   4  18        0.14        8.65     19.02 o
  -3   4  18        1.59      -17.55     17.91 o
  -2   4  18        7.37        8.43      8.19 o
 -17   0  19       13.95        2.09      7.89 o
 -15   0  19       44.95       58.66      8.15 o
 -13   0  19        0.00      -11.18     15.95 o
 -11   0  19        0.01      -10.77     15.92 o
  -9   0  19       60.54        3.52     18.50 o
  -7   0  19      155.77      152.10      9.31 o
  -5   0  19       36.38       33.30      7.15 o
  -3   0  19      223.71      217.59     10.07 o
  -1   0  19      104.00      103.64      9.05 o
   1   0  19       33.09       26.37      8.39 o
   3   0  19       79.52       71.26      9.44 o
 -18   1  19        1.17      -26.97     26.97 o
 -17   1  19        0.58      -12.74     16.81 o
 -16   1  19        0.22       -5.25      7.40 o
 -15   1  19        0.36       19.92      6.86 o
 -14   1  19        8.42      -15.51     18.73 o
 -13   1  19        4.97      -17.67     18.46 o
 -12   1  19        4.37       14.63      6.62 o
 -11   1  19       82.91       91.03      8.05 o
 -10   1  19        7.83      -13.22     17.21 o
  -9   1  19       37.56       16.10      7.28 o
  -8   1  19       22.59       19.81      7.14 o
  -7   1  19      101.64      101.96      8.31 o
  -6   1  19       11.89       28.13      6.64 o
  -5   1  19       25.80       29.84      7.08 o
  -4   1  19        4.89        8.59     18.33 o
  -3   1  19        0.48        6.25     15.57 o
  -2   1  19        1.56      -17.77     17.77 o
  -1   1  19       21.84       22.97      7.53 o
   0   1  19        0.44        1.13      7.38 o
   1   1  19       23.13       30.94      7.61 o
   2   1  19       25.89       45.03      8.20 o
   3   1  19        1.24        9.24      7.70 o
 -17   2  19        0.58       -2.95     18.31 o
 -16   2  19        0.73      -18.58     20.66 o
 -15   2  19       31.09       37.49      7.94 o
 -14   2  19       77.23       73.94      8.90 o
 -13   2  19       10.99       10.80      7.31 o
 -12   2  19        4.91       -1.30     19.02 o
 -11   2  19        0.01       -2.55     18.68 o
 -10   2  19       27.85        6.31     18.51 o
  -9   2  19        7.72       16.92      6.76 o
  -8   2  19       23.89       17.29      7.27 o
  -7   2  19        0.15       -2.50     17.78 o
  -6   2  19       13.13       -5.03     18.32 o
  -5   2  19        6.49        2.54      7.32 o
  -4   2  19       29.79       15.67      7.71 o
  -3   2  19       27.66       46.76      7.64 o
  -2   2  19        8.99      -16.07     17.97 o
  -1   2  19        3.50      -15.10     15.10 o
   0   2  19        1.98      -20.26     20.26 o
   1   2  19       40.46       46.33      8.71 o
 -15   3  19        6.98        0.00     21.25 o
 -14   3  19        0.50        1.45     18.54 o
 -13   3  19        0.15        9.48      7.22 o
 -12   3  19        0.21        0.00     18.43 o
 -11   3  19        6.43        0.00     17.21 o
 -10   3  19        1.34       -2.73     17.24 o
  -9   3  19        1.91        0.45      7.21 o
  -8   3  19       15.31       14.85     18.07 o
  -7   3  19        0.17      -14.87     18.78 o
  -6   3  19        0.44        4.08     17.77 o
  -5   3  19        2.09      -18.60     18.60 o
  -4   3  19        2.37       -1.39     16.95 o
  -3   3  19        0.23        5.65     17.51 o
  -2   3  19        3.40       -2.40      7.91 o
  -1   3  19        0.73       14.72     18.62 o
  -9   4  19        8.44       -2.99     21.85 o
  -8   4  19        5.00        1.49     17.57 o
  -7   4  19        2.50       -1.49     19.62 o
  -6   4  19        0.49       -6.49      7.23 o
 -16   0  20       83.66       88.46      9.25 o
 -14   0  20       13.97       25.74      7.60 o
 -12   0  20        0.90       -1.29      6.86 o
 -10   0  20        4.20       10.30      6.56 o
  -8   0  20      184.24      166.87      9.94 o
  -6   0  20        4.78      -11.39     16.56 o
  -4   0  20       23.53       16.25      7.57 o
  -2   0  20       13.03       27.34      7.45 o
   0   0  20       42.30       30.80      8.70 o
 -17   1  20        2.74        4.68      7.57 o
 -16   1  20       21.49        5.74     20.99 o
 -15   1  20        8.72       -2.33      7.93 o
 -14   1  20        3.37       -2.73     17.87 o
 -13   1  20        0.01      -17.60     17.60 o
 -12   1  20        0.01       -0.66      6.81 o
 -11   1  20        1.00       10.57      6.99 o
 -10   1  20       12.71       28.20      6.92 o
  -9   1  20        9.46       14.02     18.16 o
  -8   1  20       10.05       13.79      6.89 o
  -7   1  20        7.55        2.55     15.43 o
  -6   1  20        0.00       10.29      6.49 o
  -5   1  20        3.78        0.00     16.24 o
  -4   1  20        1.17        5.94      7.06 o
  -3   1  20        0.09       -4.71      7.07 o
  -2   1  20       19.21       15.59      7.50 o
  -1   1  20       11.97        1.41     19.91 o
   0   1  20       70.41       56.39      9.20 o
   1   1  20        3.38        8.99      7.46 o
 -16   2  20       22.09       41.84      8.07 o
 -15   2  20        2.58       12.86      7.54 o
 -14   2  20        0.09      -18.49     20.27 o
 -13   2  20        0.02       -5.58     19.72 o
 -12   2  20       28.75       45.50      8.04 o
 -11   2  20        9.71       18.06      7.42 o
 -10   2  20        0.35        0.00     17.70 o
  -9   2  20        0.44        6.68     16.94 o
  -8   2  20       24.69       27.34      7.63 o
  -7   2  20        0.48      -18.14     18.14 o
  -6   2  20        0.01       -9.42     17.71 o
  -5   2  20        2.17        2.72     15.75 o
  -4   2  20       26.62        6.90     19.08 o
  -3   2  20       11.34        8.43     20.07 o
  -2   2  20        2.82       -5.74     21.48 o
  -1   2  20        0.74       11.77     18.84 o
 -13   3  20        0.24      -18.96     18.96 o
 -12   3  20        0.52        2.94     17.78 o
 -11   3  20        5.41       11.63     19.29 o
 -10   3  20        9.79       11.53     17.42 o
  -9   3  20       13.96       26.55      7.80 o
  -8   3  20       10.87       11.47     20.27 o
  -7   3  20        1.21      -18.68     19.55 o
  -6   3  20        3.57       -8.68     18.41 o
  -5   3  20       24.11       27.02      8.03 o
  -4   3  20       13.95       27.38      8.29 o
 -15   0  21        0.03        5.80     16.90 o
 -13   0  21        4.71       -2.78      7.32 o
 -11   0  21       79.36       68.04      8.85 o
  -9   0  21        2.59      -13.42     15.18 o
  -7   0  21       49.95       67.18      8.58 o
  -5   0  21        0.84      -19.70     19.70 o
  -3   0  21       63.25       52.24      8.87 o
  -1   0  21       17.60       13.70      8.17 o
 -15   1  21        6.95        1.22      7.88 o
 -14   1  21        0.13        9.83      7.11 o
 -13   1  21        4.58       -7.06     19.00 o
 -12   1  21        0.72        1.39     18.41 o
 -11   1  21        0.34       -4.13     18.00 o
 -10   1  21        3.95       10.93     18.73 o
  -9   1  21        0.84        0.00     17.00 o
  -8   1  21        2.89        6.81     17.60 o
  -7   1  21        8.18        3.65      7.61 o
  -6   1  21        1.00        9.65     17.61 o
  -5   1  21       39.74       35.82      8.31 o
  -4   1  21        2.67        7.09     18.32 o
  -3   1  21        0.28        4.33     17.51 o
  -2   1  21        0.30       -6.65      7.85 o
 -14   2  21        9.63       13.23      7.92 o
 -13   2  21        3.10        7.11      7.30 o
 -12   2  21        2.37        8.71     18.81 o
 -11   2  21        0.25        1.44     17.64 o
 -10   2  21        4.30        3.09      7.79 o
  -9   2  21       22.41        4.26     19.54 o
  -8   2  21        2.47       14.22     17.30 o
  -7   2  21        3.89      -14.28     19.26 o
  -6   2  21        8.97        5.76     18.87 o
  -5   2  21       18.56       -8.73     21.09 o
  -4   2  21        1.37      -10.34     18.74 o
 -14   0  22        0.00        3.00     20.54 o
 -12   0  22       44.41       58.25      8.70 o
 -10   0  22        3.40       -4.31     19.10 o
  -8   0  22       95.50       78.00      9.78 o
  -6   0  22       14.50        4.37     20.34 o
  -4   0  22        0.54       10.49     17.68 o
 -13   1  22        0.09       19.92      8.44 o
 -12   1  22        6.33        8.85     17.34 o
 -11   1  22        1.30        1.95      7.77 o
 -10   1  22        0.00        2.91     16.84 o
  -9   1  22        0.00       -0.48      7.84 o
  -8   1  22        2.27        7.76      7.45 o
  -7   1  22        0.07       11.71     16.55 o
  -6   1  22        6.01       11.32      7.78 o
  -5   1  22        0.12       13.46     16.17 o
 
